# Supplementary material for: Transcriptome analysis of antioxidant system response in Styrax tonkinensis seedlings under flood-drought abrupt alternation
Source: BMC Plant Biol. 2024 May 17;24:413. doi: 10.1186/s12870-024-05130-4 (PMC11100094; doi:10.1186/s12870-024-05130-4)
Supplement: Supplementary file 5 — Supplementary Material 5 [file 12870_2024_5130_MOESM5_ESM.xlsx]

## Sheet: Tab.S1
Tab.S1. The soil relative water content was determined in the 7th day after CK, FDAA and DT treatments. Different lowercase letters within each treatment indicate significant differences (P < 0.05).
Treatment	Replicates	Soil relative water content	Average	Standard deviation	Significance
CK	1	0.635919	0.646414	0.0328213	a
	2	0.624765
	3	0.629805
	4	0.695169
FDAA	1	0.324436	0.311511	0.01	b
	2	0.303314
	3	0.318257
	4	0.300036
DT	1	0.268988	0.26552	0.01	c
	2	0.251536
	3	0.271351
	4	0.270203

## Sheet: Tab.S2
Tab.S2. The root, stem, leaf and total biomass of S. tonkinensis in response to FDAA and DT between pre-treatment and post-treatment. Values are mean ± SD, n = 4. Different lowercase letters within each treatment indicate significant differences (P < 0.05). FW, estimated fresh weight; DW, estimated dry weight.
Treatment	Fresh Weight (g)				Dry Weight (g)
	Root	Stem	Leaf	Total	Root	Stem	Leaf	Total
CK	5.314±0.38a	7.794±0.41a	8.074±0.49a	21.182±0.55a	1.408±0.12a	2.110±0.08a	1.896±0.12a	5.414±0.14a
FDAA	3.254±0.20b	5.936±0.44b	2.257±0.42b	11.448±0.85b	1.203±0.15a	2.427±0.19a	1.682±0.21a	5.321±0.53a
DT	2.822±0.26b	5.272±0.40b	2.671±0.25b	10.765±0.38b	1.761±0.39a	2.549±0.23a	2.254±0.24a	6.564±0.78a

## Sheet: Tab.S3
Tab. S3. Primers utilized for qRT-PCR analysis.
Gene name	Gene id	Forward primer (5'-3')	Reverse primer (3'-5')
MPV17	TRINITY_DN37984_c0_g1_i4_5	CGGGTTCCTTTGCTCTCACT	TGAACATTCGTGCCCGATCA
PMP34	TRINITY_DN31291_c0_g1_i4_1	CTACGCAATCAGCGGGGTAT	AGCGACGATCTTTCTTGGCA
PEX3	TRINITY_DN30883_c0_g3_i2_6	CGCATACGGCGACTCTTTTG	TAACACGGCTCGTGTCTCTG
PEX14	TRINITY_DN47149_c0_g2_i4_4	CCCAATCCGGCTGACGATAA	GGGATCCCCTCACTTTTGGG
SOD1	TRINITY_DN29650_c0_g1_i5_5	GGCCTTAAACCGGGACTTCA	GTGAGAGGACGGTCCAAAGG
SOD2	TRINITY_DN51776_c0_g1_i2_8	GAAATCCCTAGGAGGCAGGC	TGACGTAGGTCTTGTGGTGC
CAT	TRINITY_DN29286_c1_g4_i1_2	AAGCGCTCTTGCCTATCTGG	GCACAGGGATGAGGAGATCG
POD	TRINITY_DN22203_c1_g2_i1_6	GCCTCTTCACTTCGGACCAA	TTCCGTTGGACCTGGTCTTG

## Sheet: Tab.S4
Tab. S4. Statistic of raw data and clean data.
Sample	RawReads	RawBases	CleanReads	CleanBases	ValidBases	Q30	GC
CKL1	47.90M	7.19G	46.98M	6.33G	0.8807	0.9364	0.473
CKL2	51.46M	7.72G	50.39M	6.78G	0.8778	0.9343	0.4736
CKL3	51.44M	7.72G	50.44M	6.81G	0.8823	0.9353	0.4728
CKL4	47.54M	7.13G	46.55M	6.32G	0.8858	0.9348	0.4742
CKR1	49.38M	7.41G	48.41M	6.60G	0.8915	0.935	0.4662
CKR2	51.43M	7.71G	50.21M	6.75G	0.8745	0.9308	0.4692
CKR3	50.88M	7.63G	49.69M	6.73G	0.8815	0.9308	0.4694
CKR4	51.16M	7.67G	50.00M	6.79G	0.8849	0.9307	0.4718
DTL1	48.56M	7.28G	47.63M	6.35G	0.8722	0.936	0.4691
DTL2	48.58M	7.29G	47.54M	6.41G	0.88	0.9349	0.4688
DTL3	47.07M	7.06G	46.02M	6.24G	0.8841	0.9336	0.4696
DTL4	44.83M	6.72G	43.94M	5.97G	0.8871	0.9353	0.4692
DTR1	50.78M	7.62G	49.71M	6.79G	0.8908	0.935	0.4669
DTR2	48.24M	7.24G	47.17M	6.46G	0.8921	0.9337	0.4711
DTR3	47.38M	7.11G	46.37M	6.38G	0.8972	0.9341	0.4629
DTR4	50.31M	7.55G	49.23M	6.74G	0.8933	0.9342	0.4664
FDAAL1	51.21M	7.68G	50.09M	6.74G	0.8775	0.933	0.4731
FDAAL2	49.90M	7.49G	48.76M	6.54G	0.8736	0.9307	0.4697
FDAAL3	49.73M	7.46G	48.67M	6.58G	0.8816	0.9317	0.47
FDAAL4	50.09M	7.51G	48.99M	6.63G	0.8829	0.932	0.4691
FDAAR1	48.25M	7.24G	47.29M	6.38G	0.8818	0.9366	0.4684
FDAAR2	48.47M	7.27G	47.45M	6.52G	0.8966	0.9359	0.4686
FDAAR3	50.22M	7.53G	49.10M	6.77G	0.8987	0.9341	0.4787
FDAAR4	47.07M	7.06G	46.10M	6.37G	0.9026	0.9352	0.4666

## Sheet: Tab.S5
Tab. S5. Transcriptome assembly statistics.
Term	All	≥500bp	≥1000bp	N50	Total length	Max length	Min length	Average length
Unigene	1111088	64590	35434	15886	11116628179	13811	301	1004.86

## Sheet: Tab.S6
Tab.S6. Pearson correlation ratio between the results from qRT-PCR of eight genes and the corresponding FPKM from transcriptome.
Pearson correlation	Relative expression	FPKM
Relative expression	1	0.534**
FPKM	0.534**	1
** indicates highly obvious correlation (P < 0.01)

## Sheet: Tab.S7
Table S7. All DEGs for 24 samples of S. tonkinensis seedlings under FDAA and DT stresses
id	CKL-vs-CKR-all.gene_FC	CKL-vs-CKR-all.gene_pValue	CKL-vs-CKR-all.gene_Regulation	DTL-vs-CKL-all.gene_FC	DTL-vs-CKL-all.gene_pValue	DTL-vs-CKL-all.gene_Regulation	DTL-vs-DTR-all.gene_FC	DTL-vs-DTR-all.gene_pValue	DTL-vs-DTR-all.gene_Regulation	DTR-vs-CKR-all.gene_FC	DTR-vs-CKR-all.gene_pValue	DTR-vs-CKR-all.gene_Regulation	FDAAL-vs-CKL-all.gene_FC	FDAAL-vs-CKL-all.gene_pValue	FDAAL-vs-CKL-all.gene_Regulation	FDAAL-vs-DTL-all.gene_FC	FDAAL-vs-DTL-all.gene_pValue	FDAAL-vs-DTL-all.gene_Regulation	FDAAL-vs-FDAAR-all.gene_FC	FDAAL-vs-FDAAR-all.gene_pValue	FDAAL-vs-FDAAR-all.gene_Regulation	FDAAR-vs-CKR-all.gene_FC	FDAAR-vs-CKR-all.gene_pValue	FDAAR-vs-CKR-all.gene_Regulation	FDAAR-vs-DTR-all.gene_FC	FDAAR-vs-DTR-all.gene_pValue	FDAAR-vs-DTR-all.gene_Regulation	CKL1	CKL2	CKL3	CKL4	CKR1	CKR2	CKR3	CKR4	DTL1	DTL2	DTL3	DTL4	DTR1	DTR2	DTR3	DTR4	FDAAL1	FDAAL2	FDAAL3	FDAAL4	FDAAR1	FDAAR2
TRINITY_DN1_c0_g1_i1_6	0.741432	0.508431		0.288346	3.2804e-10	Down	0.25735	1.86183e-08	Down	0.776553	0.614514		0.962935	0.90974		3.22103	4.76728e-10	Up	0.618927	6.65414e-06		1.1403	0.82149		1.54217	0.0539661		9.89862	14.1172	12.6414	11.7981	11.7001	24.7479	21.1837	10.5315	4.47591	3.68789	2.35698	2.40342	16.069	14.5664	7.92555	14.5052	13.1931	13.6691	10.5322	11.8437	21.8077	18.935
TRINITY_DN10_c0_g1_i1_3	0.954483	0.953068		1.79184	0.0512183		1.11631	0.752489		1.39213	0.597593		1.11141	0.893301		0.595096	0.199681		0.583745	0.159058		1.73806	0.452959		1.30742	0.515419		3.85717	3.48293	2.91006	2.53042	5.87189	3.12556	3.53747	1.53752	5.39673	6.79802	5.65729	3.04367	5.78102	3.19839	4.81797	6.15837	2.28132	2.0819	4.24943	6.34477	4.34227	6.3526
TRINITY_DN10000_c0_g1_i1_4	0.166194	0.179147		0.179996	0.293338		0.027418	8.40408e-06	Down	1.02647	0.986652		0.582273	0.82213		3.11567	0.557371		0.0678077	5.77336e-05	Down	1.43915	0.81111		1.47293	0.479393		0	0.210152	0.407802	0.224002	0.0433277	1.50534	1.77082	1.62806	0	0	0.0914516	0.0472342	1.54745	1.45762	0.59008	1.63883	0.0420641	0.349817	0.129396	0	2.70088	0.991999
TRINITY_DN10000_c0_g1_i1_8	0.0448241	0.444548					0.00282697	1.23328e-10	Down	17.6854	0.0438935	Up							0.00505562	5.83968e-07	Down	8.34839	0.38796		0.501741	0.333992		0	0	0	0	0	0	1.10789	0	0	0	0	0	3.50293	4.01117	8.91558	2.80962	0	0	0	0	4.24766	3.77701
TRINITY_DN10002_c0_g1_i1_7	2.79855	0.25624		0.446215	0.477018		0.859128	0.901469		1.35013	0.793558		0.522969	0.473033		1.13032	0.917276		3.15367	0.0292265	Up	0.454244	0.455592		0.359526	0.281594		4.99506	1.44333	7.50654	1.05543	1.4271	1.48722	0.984593	1.49676	1.96443	0.506255	3.72029	0.00143073	0.51225	2.26049	3.41061	1.01963	1.92549	2.46837	1.47617	2.48498	0.521017	0.546245
TRINITY_DN10003_c0_g1_i2_7	11.2005	0.133976		0.036413	0.0223879	Down							0.0736454	0.115223														0	0.826012	1.24525	3.98584	0.261172	0.201702	0.0938639	0	0.0898127	0.0903917	0	0	0.517636	0	0	0	0	0.266144	0	0.177681	0	0.109925
TRINITY_DN10008_c0_g1_i1_6	1.82857	0.467528		0.255822	0.199131		0.939615	0.968712		0.459994	0.422066		0.848378	0.864171		3.20521	0.240498		1.33257	0.577254		1.13482	0.93141		2.57247	0.299292		1.2712	2.74573	3.46523	1.25027	1.57815	0.729313	1.92135	0.740906	0.812296	0	1.29802	0	0.390431	0.40783	0.847792	0.795382	1.9444	1.59495	2.02667	2.41768	1.95625	2.08911
TRINITY_DN10009_c0_g1_i1_2	3.13659	0.52199		2.60869	0.32722		13.1672	0.0319923	Up	0.543541	0.863097		1.11891	0.955964		0.411983	0.165004		109.572	1.52125e-05	Up	0.0298403	0.349103		0.0581486	0.424192		4.23235	0.00604939	3.44215	1.61103	2.18675	0	0.62429	0.311854	5.57496	8.5661	1.11805	6.75495	1.86269	0	0.00973702	4.02011e-08	1.08655	5.21796	1.54252	3.24661	0	9.40794e-06
TRINITY_DN10009_c0_g1_i1_4	1.46239	0.509319		1.50402	0.076669		1.48272	0.0886003		1.35039	0.656567		1.09257	0.870791		0.701251	0.14038		1.25613	0.385051		1.22461	0.81862		0.958677	0.924939		3.20802	2.11525	2.47248	3.26852	3.32994	1.84523	0.901742	1.8199	3.82428	4.3374	3.5893	3.41675	2.99	2.7354	2.92097	2.15263	3.79953	3.08228	2.18516	3.64938	2.05483	2.61727
TRINITY_DN1001_c0_g1_i1_1	0.331559	0.527888		1.82428	0.564737		0.795242	0.825884		0.660783	0.851034		1.84578	0.705625		0.982144	0.986057		1.08176	0.938538		0.531563	0.805747		0.81539	0.916318		1.35937	0	0.616762	1.39216	7.54422	1.62109	1.76641	0	0.641238	1.30747	1.33365	2.08127	2.91263	0	1.23404	3.53104	1.29309	3.83092	0.655637	0.638605	1.79274	2.44581
TRINITY_DN10010_c0_g1_i2_7	0.461367	0.757192		4.30167	0.174879		1.71543	0.522793		1.05874	0.980229		2.1106	0.698355		0.46952	0.199348		1.04124	0.960474		0.884425	0.960601		0.882383	0.936503		1.54556	1.1583	3.55814e-07	0.0422453	1.52415	5.52087e-06	1.01298	3.31034	3.03341	3.38366	3.15846	1.19932	4.41763	0.0738036	1.47076	0.653385	0.773709	1.14428	3.15802	0.768752	3.90717	0.71541
TRINITY_DN10011_c0_g1_i1_1	1.36187	0.863457		0.615306	0.465992		0.93415	0.948487		0.774082	0.915807		1.68411	0.452383		2.62785	0.0473916	Up	1.8598	0.185405		1.13193	0.959887		1.48639	0.738837		2.07686	2.5954	0.932064	1.02852	4.21503	0	0.590491	0.585408	0.654566	1.5958	0.668848	0.691029	1.52208	0	0.987865	1.87533	2.27556	4.21958	1.65894	3.60059	1.25225	2.57645
TRINITY_DN10011_c0_g1_i1_5	3.7905	0.744752		7.07855	0.0994983		86.8466	0.00070022	Up				0.744563	0.945424		0.102373	0.0386978	Down	10.8168	0.386595								0	0.793998	0	0.861644	0.400031	0	0	0	1.19629	0.395392	7.05643	1.30638	0	0	0	0	0.402135	0	0.826155	0	0	0
TRINITY_DN10011_c0_g1_i2_6	1.22511	0.853035		1.36213	0.572475		4.98388	0.000108472	Up	0.296009	0.122326		1.02516	0.990583		0.716253	0.743894		2.22409	0.49753		0.531555	0.717406		1.87621	0.599104		2.78323	5.36843	3.00249	1.53738	6.53716	0.955458	1.51445	2.02839	3.42076	3.18023	2.79375	6.44555	0.76608	0.576835	0.820455	1.29565	4.97459	7.97959e-06	3.22835	5.49257	7.03286e-05	2.19545
TRINITY_DN10012_c0_g1_i1_3	0.0134816	0.216804					0.0176859	0.0231566	Down	0.824513	0.950024								0.0285467	0.196624		0.44259	0.845125		0.565569	0.80922		0	0	0	0	0	0	2.11746	1.1626	0	0	0	0	0.777096	1.51781	0	0.487195	0	0	0	0	1.08382	0
TRINITY_DN10013_c0_g1_i1_1	0.0457993	0.447658					0.42846	0.794264		0.555783	0.90675		16.4842	0.355651		2.52851	0.687979		17.0533	0.222485		0.0399351	0.496954		0.0693743	0.457924		0	0	0	0	2.87499	0	0	0	0	0.698732	0	0	0	0	0	1.78438	0.690919	0.351202	0	1.06743	0	0
TRINITY_DN10013_c0_g1_i1_4	0.499938	0.640113		3.45638	0.0448464	Up	1.9935	0.147837		0.829401	0.909127		0.00877786	8.60268e-05	Down	0.00245143	1.37822e-10	Down	0.00631116	8.81738e-09	Down	0.709385	0.856564		0.906068	0.843468		0.221001	0.57672	0.970852	1.60009	0	3.19842	1.36406	2.25236	0.739368	3.51	2.32697	4.12175	1.36347	1.56286	1.23635	1.5394	0	0	0	0	1.02006	1.37344
TRINITY_DN10014_c0_g1_i1_4	0.0534017	0.359486					0.0779678	0.328969		0.75161	0.908568								0.022909	0.0142257	Down	2.19763	0.698806		3.03815	0.45312		0	0	0	0	0	0.874796	0.204379	0.636485	0	0	0	0	0.917068	0.265017	0	0.110545	0	0	0	0	0.34628	3.02734
TRINITY_DN10017_c0_g1_i1_6	5.78961	0.356193		0.100913	0.166563								0.0308184	0.154458					0.0691575	0.268596		2.59833	0.712319		1.26517	0.932018		1.41083	0	1.361	0.314821	0	0.0940789	0.22791	0.117389	0.102391	1.46768e-06	0	0.223301	0.361535	0.694279	0	0	0	0	0	0	0.320662	0
TRINITY_DN10018_c0_g1_i1_1	0.301779	0.621674		5.69308	0.213984		1.7031	0.667926		0.913833	0.974092		4.66955	0.403011		0.795632	0.849387		12.1841	0.079599		0.110546	0.51187		0.128202	0.438063		0	0	0.0991236	0.321344	0.940972	0.345918	0.111072	2.89536e-13	0.313511	1.21329	0.338426	0.29766	0.480462	0	0.550883	0.120095	0.403429	0.622088	0.707519	0.102842	0	0.0297673
TRINITY_DN10018_c0_g2_i1_2	7.25473	0.349349		0.459968	0.306383		1.87742	0.487456		1.71126	0.876216		0.686301	0.830387		1.45189	0.74771		3.77997	0.26267		1.34254	0.951589		0.827852	0.92556		13.0459	1.74936	3.33577	11.099	5.54471e-06	4.33756	0	0	3.38448	4.26867	4.04768	0.659717	1.49658	0	2.41382	3.24749	9.2608	1.58097e-21	6.94913	4.95545	0.786295	0
TRINITY_DN10019_c0_g1_i1_4	1.28941	0.505305		0.600068	0.0242748		0.656319	0.0683096		1.09304	0.853785		0.878719	0.754313		1.4094	0.170613		0.992312	0.971133		1.11366	0.807698		1.0782	0.774971		15.0294	15.0895	14.0093	9.00631	10.8135	13.7197	11.3277	7.1413	10.2521	5.90135	6.26296	6.97563	13.5119	12.7675	10.9334	9.54548	12.4394	12.3235	15.277	8.77649	11.5112	13.22
TRINITY_DN1002_c0_g1_i1_2	1.23459	0.895191		0.0260485	0.00891599	Down				0.256184	0.380645		0.228648	0.370895		8.32038	0.538758		0.179166	0.0894544		1.56493	0.747081		6.26505	0.137619		2.11809	0.22686	1.96478	0.483341	0.463363	2.46262	0.6685	0.450728	0	0	0	0	0.241594	0	0	0.722365	0.224628	0	0	0.926999	1.4588	0.761104
TRINITY_DN10023_c0_g1_i1_8	0.0321143	0.225189					0.00137119	1.33811e-12	Down	26.0952	8.47122e-05	Up							0.0055134	2.61303e-05	Down	5.48262	0.328817		0.22374	0.0658912		0	0	0	0	0	0.868063	1.06825	0.179202	0	0	0	0	10.9037	10.6633	27.1065	4.57989	0	0	0	0	5.64269	3.78396
TRINITY_DN10027_c0_g1_i1_3	0.035318	0.410079								0.332306	0.785452											0.276631	0.741973					0	0	0	0	0	0	1.3663	2.15485	0	0	0	0	0	1.17038	0	0	0	0	0	0	1.0262	0
TRINITY_DN10027_c0_g1_i1_6	14.843	0.108814		0.0419004	7.97257e-10	Down	11.1179	0.0845714		0.0475022	0.221275		0.828203	0.889601		19.2424	0.000196064	Up	545.894	2.26635e-09	Up	0.0205975	0.335469					20.9651	9.52385	11.5836	8.86831	3.73813	0	0	0.0746794	0.917011	0.699986	0.386845	0	0	0.129123	0.0431078	0	7.32758	31.0432	1.23433	4.69009	0	0
TRINITY_DN10029_c0_g1_i1_3	0.0225788	0.00964723	Down				0.249051	0.637266		0.271902	0.359263								0.641296	0.839497		0.262476	0.474367		0.982035	0.996386		0	0	0	0	0.92964	1.13287	1.4703	2.00353	0	0.299395	0	0	0	0	0.338706	1.26463	0	0.604101	0	0.306568	1.25041	0
TRINITY_DN10031_c0_g1_i1_2	1.38246	0.834166		1.28706	0.713335		1.00543	0.993341		1.58934	0.747068		1.72687	0.175766		1.29061	0.642358		1.20071	0.480746		1.88628	0.695063		1.22909	0.667534		3.21073	3.94047	2.44324	1.49558	4.50084	3.22795	1.06636	0	4.68206	4.65169	3.17857	0.749668	3.21696	2.00649	3.46591	5.299	3.48154	5.35075	4.94709	6.46178	3.76985	5.03437
TRINITY_DN10032_c0_g1_i1_1	1.30022	0.945907		0.0602351	0.216982		0.0488899	0.169731		1.37692	0.932249		0.534498	0.777124								0.486248	0.87319		0.365166	0.542451		0	0.659622	0.672577	1.13521	2.2005	0	0	0	0	0	0	0	1.55072	0	0.860211	0.781071	0.344976	0.710129	0	0.362167	0.38824	0.413423
TRINITY_DN10032_c0_g1_i1_2	2.33591	0.654474		0.212968	0.222741		7.62083	0.462334		0.0571769	0.344089		0.57817	0.781072		2.61628	0.602152		39.8633	0.0832247		0.0317018	0.46971					0.771284	0.363466	0.425998	2.60434	1.36905	0	0	0.545222	0	0.602823	0.157186	0	0	0	0.0901876	0	0.364109	0	0.237328	2.01457	0	0
TRINITY_DN10033_c0_g1_i1_2	2.20956	0.85897		7.92493	0.0169575	Up	149.351	4.63718e-08	Up	0.0977422	0.567142		3.52465	0.569842		0.433891	0.317705		78.5218	0.0145815	Up	0.0898557	0.62741					0.921769	0	0	1.42194	1.28777	0	0	0	3.94932	3.14917	6.54566	4.36571	0	0	0	0	1.33038	0	3.6643	4.49549	0	0
TRINITY_DN10034_c0_g1_i1_5	0.27729	0.0961976		4.94141	0.00128056	Up	4.26167	0.0362425	Up	0.296228	0.241201		2.65501	0.632899		0.513106	0.631729		1.2388	0.871273		0.575217	0.555674		2.05522	0.457765		0.731122	2.06682	1.33197	0.7598	7.45566	6.86033	3.33327	1.29547	2.78671	4.23467	9.54611	5.39963	1.98497	0	2.14484	1.35667	7.32872	2.57729e-08	1.82271e-12	6.29255	3.40904	2.13985
TRINITY_DN10036_c0_g1_i1_1	1.1874	0.895768		1.81731	0.024279		2.43651	0.0115413	Up	0.774798	0.850997		1.44682	0.191838		0.764538	0.331176		3.37837	8.61873e-09	Up	0.472601	0.550967		0.631981	0.385909		2.50066	1.90394	2.02225	1.63728	5.08078	0.227606	1.16065	0.84458	2.23126	3.35922	4.05651	3.66171	1.65433	0.581361	1.53015	2.18147	2.44874	3.17029	3.03611	3.67706	1.05662	0.749226
TRINITY_DN10039_c0_g1_i1_3	0.00553078	0.0305212	Down				0.00920522	1.30142e-05	Down	0.656035	0.843043								0.00246242	2.8187e-10	Down	2.13215	0.744473		3.39607	0.067262		0	0	0	0	0	0.293051	4.03725	0.0579463	0	0	0	0	0.784275	1.02718	0.198626	0.879013	0	0	0	0	0.832499	4.53986
TRINITY_DN10040_c0_g1_i1_3	1.44154	0.872874		1.61434	0.6583		10.7237	0.00997166	Up	0.188062	0.416477		0.945497	0.976311		0.559967	0.329852		5.01929	0.0814238		0.248481	0.610906		1.39339	0.923434		3.65265	2.28728	2.24029	0	4.46964	0.509786	0	1.03349	4.97534	1.1544	1.76036	4.29388	0.555898	0.598429	0	0	2.24156	1.67687	2.2848	1.74605	1.09498	0
TRINITY_DN10040_c0_g1_i1_5	1.72131	0.835979		2.96852	0.17236		6.48759	0.0191926	Up	0.682086	0.899105		1.19338	0.94678		0.382612	0.296177		7.42303	0.170062		0.253522	0.710349		0.390238	0.687911		1.51431	0.79142	0.965208	2.72462e-07	1.61165	0.544419	0	3.49995e-23	1.62546	3.68719	1.09881	2.63395	1.05756	0.00779349	0.228593	0.169252	0.00262537	2.24157	0.406031	1.56675	0.401901	0.0319335
TRINITY_DN10040_c0_g2_i1_3	0.945695	0.991549		3.95407	0.643367		3.19318	0.583287		1.19158	0.973279		2.05541	0.840706		0.502198	0.713951		1.09925	0.941275		1.81833	0.891724		1.69596	0.831417		0	0	1.40907	0	0	0	1.44817	0	4.02027	0	1.73145e-06	0.973824	0.496625	0	1.09058	0	0.936098	0.962773	0.975077	0	0.500518	0.524471
TRINITY_DN10041_c0_g1_i1_2	1.50398	0.853035		0.549958	0.435879		1.60461	0.627738		0.437265	0.749239		1.41458	0.788083		2.47728	0.207187		4.6128	0.0867832		0.42191	0.796397		1.00031	0.999895		2.50478	0.786745	0.771784	1.74811	3.55643	0.708328	0	0	0.786424	0.804287	0.849145	0.429416	0.776262	0	0.417405	0.785414	1.5564	0.399808	2.47325	4.07268	0.3951	0
TRINITY_DN10042_c0_g1_i1_2	0.829159	0.896633		0.116616	0.019188	Down	0.258356	0.287514		0.344502	0.375945		1.56029	0.615816		12.8737	0.00127452	Up	5.63379	0.0289585	Up	0.220304	0.404073		0.685457	0.824413		0.59234	1.45393	2.3101	2.13127	4.17359	3.39797	0.411417	0.40955	2.36789e-24	0.237044	0.486009	0	0.331132	0.200066	1.72383	0.427407	1.42644	2.32352	1.92653	5.18468	0.425057	7.09155e-08
TRINITY_DN10042_c0_g1_i1_5	1.66211	0.888416		6.61724	0.00321544	Up	13.196	0.0168325	Up				1.9705	0.753633		0.286271	0.125739		5.96106	0.228425								0.34501	0	0.643941	0.543079	0.997261	0	0	0	1.64805	1.674	2.42265	3.72199	0	0	0.693236	0	0.670476	5.24103e-15	2.0505	0.482287	0.330643	0.341002
TRINITY_DN10042_c0_g1_i1_6	1.18565	0.909284		1.82086	0.383776		2.1114	0.406083		0.960385	0.984385		0.406533	0.513183		0.213658	0.0502263		0.730026	0.805788		0.652615	0.836216		0.718073	0.856875		1.32641	0.493656	0.587959	0.437665	0.178559	1.01604	1.12382	0.253076	1.03869	1.14721	0.681998	1.90968	1.74036	0.435113	0.14431	0.13283	0.25023	9.36102e-09	0.667739	0.252468	0.547731	0.834807
TRINITY_DN10048_c0_g1_i1_3	0.345526	0.23488		0.993145	0.994613		0.712942	0.513425		0.453665	0.189555		1.87885	0.524545		1.81985	0.280259		2.10285	0.145541		0.306588	0.116734		0.714602	0.632038		1.59973	0.187971	2.59964	1.43589	3.38163	1.99739	5.95582	5.43085	1.9036	1.51984	0.603865	1.23926	1.85877	1.01876	2.21981	2.87208	3.6325	1.36959	1.75467	4.7585	0.987271	1.00882
TRINITY_DN10049_c0_g1_i1_1	0.617752	0.858974		5.90764	0.134738		2.22579	0.457974		1.46867	0.864795		2.32805	0.671992		0.376641	0.285863		1.81553	0.539866		0.748049	0.917316		0.52813	0.722896		1.60003e-19	0.555622	0.772324	1.57586e-07	1.53629	0.546437	0.37188	1.96862e-09	3.88848	0.485362	0.402124	2.75244	2.14589	3.13727e-21	0.326778	1.17478	1.1331	0.376632	1.5479	0.192306	6.03075e-24	0.613124
TRINITY_DN1005_c0_g1_i1_1	1.01284	0.997131		1.72791	0.838449		0.244735	0.477325		6.93096	0.437852		6.00885	0.37832		3.31558	0.480533		12.7794	0.156471					0.0729886	0.364863		0	0.763724	0.740914	0	0	0.651025	0.692476	0	1.50797	0	0.816728	0	0	0	2.9667	7.3113	0	1.52053	0.784707	6.95765	0	0
TRINITY_DN10050_c0_g1_i1_8	0.449566	0.565441		0.175593	0.182561		0.0244846	6.47211e-07	Down	3.06108	0.214809		1.18825	0.917527		6.52918	0.118922		0.316276	0.033681	Down	1.70462	0.716289		0.583557	0.211615		0.0625543	0.406791	0.519394	0.431545	0	1.34352	1.04668	0.892697	0	0.122339	0.0320875	0.0657952	2.80977	2.7104	1.73405	2.73632	0.454593	0.8889	0.119243	0.357327	2.10766	1.44386
TRINITY_DN10051_c0_g1_i1_2	2.13442	0.658687		0.0971011	0.0336333	Down	0.155192	0.530156		1.13784	0.979503		0.364018	0.558469		3.53716	0.661123		0.322563	0.472833		2.23016	0.806141		2.07416	0.810478		3.28452	1.80688	1.82474	1.29575	3.07454	1.15044	2.16986e-17	0	2.79864e-09	0	0.694619	1.07453e-23	4.28144e-25	4.48958	1.03195e-22	1.257e-06	9.14295e-26	0.589866	2.56327e-23	2.63624	0.640756	4.68428
TRINITY_DN10051_c0_g1_i1_3	0.0378702	0.26278								0.0407242	0.228149								0.259177	0.611199		0.590289	0.873725		15.3989	0.44483		1.09716e-19	3.10377e-15	0.000121849	0	1.12691e-07	0.739069	1.7483	0.372569	2.63117e-05	4.29982e-26	0.0040763	6.0536e-25	2.64993e-23	6.77361e-24	1.0606e-05	3.27123e-06	0.36169	4.70229e-12	0	5.40164e-05	6.14765e-25	0.811233
TRINITY_DN10051_c0_g1_i1_7	1.09667	0.981606		1.03623	0.992405		2.45456	0.698283		0.447448	0.764811		0.0738225	0.404828		0.0695791	0.405305		0.070346	0.257758		1.1775	0.972553		2.77101	0.654224		0	0	1.07163	2.10092	7.76911e-24	0.528015	2.48372	5.6193e-19	4.42949e-23	2.91605	0	2.9739e-21	0.295186	0.716002	0.314364	2.33262e-28	0	5.08891e-07	0.277514	2.60346e-08	1.73798	1.8364
TRINITY_DN10051_c0_g1_i1_8	0.0635004	0.49495					0.00586714	5.25183e-08	Down	12.0259	0.0854588								0.0118364	0.000249243	Down	5.04963	0.511436		0.442116	0.284821		0	0	0	0	0	0	1.40021	0	0	0	0	0	3.57829	1.86436	6.35452	4.08253	0	0	0	0	3.9506	2.02477
TRINITY_DN10052_c0_g1_i1_6	7.60888	0.342309		0.0959598	5.94658e-06	Down	105.608	1.88552e-05	Up	0.00460489	0.0316312	Down	0.821454	0.800839		8.28027	4.25324e-05	Up	1732	2.70561e-19	Up	1.44224e-07	3.09813e-09	Down				35.0869	23.6811	9.7573	23.7551	13.7014	0	0.0574207	0	2.54949	4.21712	1.06718	0.374919	0.0612413	0	0	0	14.655	36.0915	9.90631	19.875	0	0
TRINITY_DN10054_c0_g1_i1_1	1.33943	0.691354		0.70749	0.0321492		1.08318	0.730912		0.802618	0.789911		0.892684	0.720943		1.21324	0.344642		0.715156	0.0787761		1.62518	0.552463		2.13138	0.000860453	Up	11.029	12.2149	10.0428	8.81024	10.3312	15.0816	6.27965	2.04487	7.38084	7.04753	7.51838	5.42546	6.68566	8.08626	4.90365	6.9565	7.99936	8.2431	12.7559	10.708	12.3265	11.5001
TRINITY_DN10055_c0_g1_i1_4	0.0580372	0.48213					0.0363313	0.135893		1.73159	0.856776								0.029898	0.202162		1.82272	0.898575		1.11412	0.971389		0	0	0	0	0	0	2.18651	0.214158	0	0	0	0	1.36281	2.44492	0	0.222896	0	0	0	0	4.14594	0
TRINITY_DN10055_c0_g1_i1_7	1.36105	0.919107		1.49313	0.726628		0.931591	0.938588		1.87906	0.769042		0.864964	0.958099		0.553502	0.554014		2.32604	0.582149		0.465854	0.858324		0.253096	0.364168		0.616505	2.31944	1.65441	0	2.89947	0	0	0.556762	1.76524	2.42449	0.634423	1.32297	3.92423	0.564729	0.597116	2.34592	1.66166	0.562819	1.74285	5.23643e-17	0	1.11302
TRINITY_DN10056_c0_g1_i1_6	0.118393	0.0590072		0.639127	0.716824		0.103912	9.78236e-05	Down	0.680638	0.749534		0.373025	0.487129		0.55832	0.557937		0.0305952	3.60285e-12	Down	1.42857	0.80615		2.17689	0.221044		0.301783	0.283656	0.234818	0	0.147643	2.45112	1.01884	3.01314	0.0505305	0.0503963	0.210551	0.134147	0.974032	0.678943	0.589108	2.58874	0.0471541	0.07323	0.12184	0.0729843	2.52296	1.0495
TRINITY_DN10057_c0_g1_i1_4	1.61988	0.822859		0.895466	0.936333		0.381745	0.315453		3.63827	0.436323		0.384951	0.440777		0.417809	0.536317		0.365679	0.235562		1.71512	0.838571		0.476832	0.399912		1.67529	0.915467	1.20132	0.657781	0	2.5622	0.295524	0	2.5084	0.638221	0	0.678576	0.937395	1.27697	2.00544	6.20726	0.619894	0.315161	0.947272	0	1.86785	1.61395
TRINITY_DN10058_c0_g1_i1_2	2.09679	0.33349		1.16144	0.787734		3.48569	0.0180791	Up	0.656094	0.698221		0.608112	0.564526		0.505997	0.232316		1.36754	0.635945		0.927119	0.961131		1.50025	0.682074		0.863335	0.496354	0.800322	1.01425	0.184601	0.574004	0.6138	0.236517	0.857005	0.705579	1.19687	0.614783	0.298918	0.444168	0.164383	0.147843	0.277075	0.378094	1.0905	0.329746	0.5623	0.312689
TRINITY_DN10058_c0_g1_i1_6	2.24305	0.330624		0.234871	0.0325369	Down	3.39707	0.4532		0.14797	0.163364		0.788023	0.723227		3.21338	0.112759		1.3377	0.709499		1.3054	0.900074		9.39092	0.202205		2.10253	1.72576	1.92075	1.84024	0.246618	0.676993	1.19996	1.39144	0	0.514088	0.270842	0.833912	0.252163	0	0	0.256751	1.4569	1.71761	1.72909	1.51368	1.52252	0
TRINITY_DN10059_c0_g1_i1_1	0.502613	0.794949		2.16775	0.572831		2.99595	0.467515		0.329998	0.713319		0.428884	0.753776		0.191002	0.0142076	Down	1.01237	0.994195		0.207718	0.548295		0.673907	0.928013		0	0	3.37363	1.5165	5.5523	0	0.652667	3.49437	2.83985	3.61657	1.53121	1.5835	3.42697	0	0	0	0.690528	0.703757	0	0.707547	0	0.730405
TRINITY_DN10059_c0_g1_i1_2	0.0329442	0.063147					0.0213003	0.000103898	Down	1.04273	0.981908								0.0883593	0.00350577	Down	1.26994	0.90801		1.27144	0.741236		0	0.199055	0.197575	0	0	5.8311	1.31952	1.53403	0	0.210472	0	0	1.35867	2.22131	2.04168	3.29612	0.397893	0.6144	0	0	4.98121	2.21877
TRINITY_DN10059_c0_g1_i1_3	0.812354	0.870911		1.61919	0.660032		1.62687	0.59003		0.766246	0.818914		0.5529	0.59605		0.32939	0.138413		0.663816	0.379495		0.671472	0.658417		0.920756	0.940285		1.54241	1.10022	0.270993	3.11169	1.08642	1.61755	3.08584	1.97332	3.87539	0.35645	0.749289	4.26374	0.353995	0.712649	2.65403	2.15319	0.710782	0.722546	1.09175	1.09773	1.7856	1.47079
TRINITY_DN10062_c0_g1_i1_5	0.0682826	0.505925					0.0509162	0.114184		1.50755	0.882555								0.00452963	7.4585e-07	Down	14.2918	0.115557		10.2613	0.0150439	Up	0	0	0	0	0	0	0.0665955	1.0322	0	0	0	0	0.0743357	0.173485	1.26442	0.216109	0	0	0	0	1.82925	6.27275
TRINITY_DN10063_c0_g1_i1_3	0.00508204	0.0188514	Down				0.0543025	0.0635425		0.102122	0.096196								0.011094	4.6439e-05	Down	0.431466	0.696901		4.4057	0.0474216	Up	0	0	0	0	0	0.248697	7.15534	10.9975	0	0	0	0	0.510088	0.570452	0.28022	0.51896	0	0	0	0	2.09704	4.07177
TRINITY_DN10064_c0_g1_i1_1	1.02766	0.993582		0.730228	0.89509					0.198589	0.698182		2.70685	0.522715		3.56355	0.281891		3.94005	0.216486		0.646289	0.929032					0.283112	0.256314	0	1.14751	1.69253	0	0	0.264148	0.552945	0	0	0.603649	0	0	0	0.288285	0.261267	1.89123	1.62376	0.825946	0	0
TRINITY_DN10064_c0_g1_i1_6	0.306501	0.492118					0.177796	0.534026		0.548121	0.80624		1.78704	0.809374		4.99358	0.441381		0.286029	0.147721		1.91941	0.708304		3.71485	0.380124		1.94852e-20	0.306589	0.275685	0.0993129	0.19055	1.78212	0.199193	0.0988675	0	0	0.206732	0	4.21746e-15	0.949221	4.11003e-29	0.209292	0.450696	0.197606	5.51302e-18	0.587789	0.322302	1.78208
TRINITY_DN10065_c0_g1_i1_4	0.0420605	0.436008		24.8312	0.122073		1.34437	0.796537		0.748133	0.904286		12.7279	0.446323		0.49526	0.611521		0.30971	0.315496		1.72395	0.86938		2.42384	0.499273		0	0	0	0	0	0.947185	0	1.57794	0.632211	0.625366	1.31633	0	0.661405	0.372485	0.729176	0.330497	0.305126	0.607565	0	0.611864	1.00993	2.43509
TRINITY_DN10066_c0_g1_i1_1	0.722997	0.799885		0.929747	0.94101		0.908356	0.939115		0.669827	0.830926		1.39742	0.739247		1.45228	0.604051		3.52356	0.0453793	Up	0.269517	0.378783		0.431066	0.55766		1.03604	0.489472	1.21465	1.57824	4.32072	0.643872	0.686003	0.66333	1.23964	1.26885	0.770693	0.268971	0.716599	0	2.82759	0.488765	1.22785	2.17942	0.747556	2.21221	0.475909	0.250345
TRINITY_DN10066_c0_g1_i1_4	1.50999	0.379489		1.52701	1.04931e-06		1.30824	0.0756751		1.60231	0.342121		1.17564	0.268148		0.740691	0.00680316		1.54384	0.000313101		1.10546	0.898575		0.725367	0.0679424		42.7768	45.1745	42.3401	40.1128	49.4648	33.9838	21.8724	14.8061	57.919	57.0157	64.0137	60.1516	43.9591	53.2417	51.1954	43.0757	45.1435	55.1128	59.9123	51.6468	35.0824	41.7656
TRINITY_DN10070_c0_g1_i1_3	0.550038	0.705003		0.383523	0.646731					0.382026	0.500277		1.18017	0.946952		2.94371	0.478017		0.395287	0.195415		1.6288	0.702913		4.38979	0.186215		0	0.443635	0.743615	0.159207	0.303207	0.514109	0.807728	0.829801	0.30085	0.153774	0	0	0.345014	0	0.195342	0.50578	0.150606	0.469124	0.3005	0.761881	1.80499	0.742062
TRINITY_DN10072_c0_g1_i1_5	0.200299	0.703794								0.58608	0.911684								0.140711	0.320198		1.89904	0.889701		3.43491	0.590283		0	3.38343e-14	0.259851	0.27256	2.09344	3.94406e-05	2.40844e-22	2.58463e-11	0.510877	4.22525e-06	0.098261	0.30316	0.516513	0.535108	0	3.86666e-25	0.474466	5.78307e-24	2.14149e-25	1.16365e-07	0.521263	0.11538
TRINITY_DN10072_c0_g1_i1_6	2.94097	0.715009		0.34548	0.537834		0.964924	0.98624		0.882558	0.976139		1.13316	0.951809		3.14437	0.33609		45.5508	0.00357952	Up	0.0653489	0.572466		0.0745962	0.438812		2.26786	1.28201	0.829751	1.47087e-36	1.73256	0	0	0	0.914688	0.452603	1.48749e-06	1.21751e-10	0.448461	0	0.182847	0.930912	1.25434	0.844888	2.65087	0.43803	0	0
TRINITY_DN10073_c0_g1_i1_6	1.68522	0.485004		0.828803	0.762808		1.2758	0.598634		0.98788	0.991088		0.92547	0.942005		1.06949	0.895474		1.84113	0.313748		0.806345	0.883041		0.853358	0.886446		7.00178	5.06195	2.82735	1.5881	4.28262	2.23366	1.75728	2.07071	3.02654	4.20763	2.79497	2.49441	2.46256	1.05481	2.63681	4.41668	3.35482	3.8573	2.22772	6.56245	3.94345	0.271217
TRINITY_DN10077_c0_g1_i1_4	0.866783	0.644813		1.09684	0.677869		1.05394	0.830443		0.836228	0.599139		0.928786	0.758238		0.815827	0.255695		0.696643	0.00655011		1.13236	0.741164		1.41553	0.0974578		13.5023	12.4635	12.4821	11.3416	13.1357	18.7011	15.7489	11.927	15.3627	10.493	14.1849	10.2424	14.6839	11.963	8.96802	14.9947	12.2364	12.7626	10.9965	12.7676	20.6548	18.8519
TRINITY_DN10079_c0_g1_i1_1	1.113	0.976179		0.294619	0.53061					0.179195	0.366859		0.585836	0.867714		1.96257	0.665823		1.57489	0.799371		0.398966	0.799377		2.36679	0.745766		8.07519e-24	0	0.656105	3.67079	3.74279	0.244642	0.299828	0	0.59737	0.29691	0.312942	0	0	0.3278	0.171156	0.299439	0.567214	1.85326	0.292266	1.47513e-18	2.33969e-05	0
TRINITY_DN1008_c0_g1_i1_1	0.798388	0.944831		1.85595	0.436302		4.23049	0.325461		0.297095	0.787229		0.532849	0.683096		0.278245	0.164646		2.46932	0.557822		0.157981	0.692993		0.55801	0.895355		0.509968	0.965723	1.85282	1.02736	6.12084	0	0	0	3.7577	1.42798	1.97435	0.496724	1.8564	0	0	0	0.489097	1.47395	0	0.484571	0	0.493188
TRINITY_DN1008_c0_g1_i1_8	0.301217	0.586275		3.81108	0.295247		0.313062	0.100991		3.49506	0.279545					0.190115	0.243957		0.0989691	0.0392851	Down	2.31569	0.533172		0.705433	0.690294		0.207431	0	0.569741	0	0.408313	0.74821	0	0.958272	0.399225	0.794427	0.625541	0.428478	2.7107	2.82703	1.80141	0.423788	0	0	0	0.589543	1.27398	1.78343
TRINITY_DN10080_c0_g1_i1_4	0.0387208	0.140955		38.217	0.000770008	Up	0.794983	0.840992		1.69964	0.80716		13.4406	0.300242		0.340942	0.290165		0.303055	0.240225		1.65592	0.808114		1.02966	0.987319		0.21227	4.08024e-06	0	7.14838e-37	2.03137	2.50396	1.58661e-14	0.427929	3.01613	0.843829	0.905681	1.42026	0.854465	4.42812	2.56413	0	1.63836	0.788721	8.74269e-12	0.209571	2.19773	4.58993
TRINITY_DN10082_c0_g1_i1_6	2.36698	0.398991		0.458164	0.438573		0.890918	0.921909		1.05652	0.972767		0.65067	0.649947		1.37037	0.754695		1.77192	0.28828		0.810632	0.893189		0.771068	0.816378		17.9573	6.32639	2.50597	5.5662	8.99606	2.12191	1.17576	2.27312	5.18776	0	5.58284	2.90874	1.1443	4.69279	1.24445	9.71166	9.01291	2.55419	5.28135	5.16498	5.91226	3.67329
TRINITY_DN10084_c0_g1_i1_6	1.93923	0.273628		0.0964388	9.52425e-10	Down	0.503959	0.12609		0.340013	0.0171372	Down	0.425019	0.054293		4.23058	2.34206e-07	Up	0.944296	0.81857		0.848649	0.782362		2.57221	0.0242223	Up	4.41486	11.0898	16.8468	5.70472	7.0088	4.77806	5.44688	3.15748	0.781417	0.960918	0.993067	0.660998	1.38638	1.4566	1.02582	3.37005	4.75473	3.74389	3.05906	5.3585	3.84067	5.42098
TRINITY_DN10084_c0_g1_i1_7	0.0384566	0.256768					0.00480484	9.80541e-07	Down	8.94349	0.0228139	Up							0.0907321	0.382801		0.403223	0.756981		0.0490579	0.00429257	Down	0	0	0	0	0	0.547097	0.932143	1.11998	0	0	0	0	5.5628	4.67986	12.0155	0.992639	0	0	0	0	0	0.650316
TRINITY_DN10085_c0_g1_i1_3	14.6019	0.447457		6.68911	0.171322		82.7779	0.0127409	Up				0.112887	0.448037		0.0163607	0.00619635	Down										0.525062	0.15086	0	0.0827354	0	0	0	0	3.15039	0.254526	1.01945	0	0	0	0	0	0.0779905	0	0	0	0	0
TRINITY_DN10086_c0_g1_i1_1	3.15588	0.597053		0.551694	0.315665		6.89447	0.0186324	Up	0.213322	0.602272		0.824024	0.780855		1.4318	0.604243		4.10535	0.173603		0.573208	0.923863		2.86207	0.633327		4.19197	2.97272	3.16893	2.4924	4.48194	0	0	0	1.31062	2.64616	0.349789	2.17127	0.321179	0	0.345362	0.326577	1.31452	4.04142	3.08462	2.68828	0	0
TRINITY_DN10086_c0_g1_i1_6	3.18008	0.192304		0.327264	6.10491e-06	Down	1.57868	0.0474017		0.573819	0.576945		0.995077	0.993758		2.92144	7.50398e-14	Up	3.90222	2.98186e-27	Up	0.750493	0.837344		1.3526	0.338628		16.0583	14.3357	11.477	6.2099	11.7073	2.38216	1.62611	0.825906	4.47682	3.4481	3.76893	2.77247	2.22783	1.63833	2.21905	3.69557	12.235	13.6159	13.5928	10.6065	3.33685	3.10753
TRINITY_DN10087_c0_g1_i1_4	1.77429	0.764858		0.650912	0.529983		0.491872	0.361554		2.0121	0.732156		1.22672	0.852988		1.82107	0.407222		1.85406	0.467811		1.09261	0.98106		0.537197	0.640419		1.57841	2.20096	2.20181	3.25962	4.46795	1.27739	0	0	1.48525	0.749768	2.41844	0.84508	2.11673	1.42527	0.752423	8.10207	2.92195	3.71155	0.768408	4.49686	2.8085	2.2856
TRINITY_DN1009_c0_g1_i1_6	1.89351	0.762802		1.86643	0.58125		3.26873	0.0352039	Up	0.986986	0.994977		0.584869	0.823392		0.301264	0.120574		0.752593	0.821143		1.40007	0.900343		1.51776	0.765599		4.20457	1.26019e-08	0.489299	1.08688	1.01248	0	0.467722	1.4575	2.00406	3.03344	1.62192	3.2944	1.01174	0.559492	1.11763	0.494757	0	1.0233	0.519396	2.08486	2.52958	0
TRINITY_DN10090_c0_g1_i1_1	0.0433929	0.440106					0.0619581	0.342547		0.669239	0.938783		20.1756	0.474855		16.7863	0.377913		4.1919	0.577878		0.191277	0.758389		0.284803	0.756755		0	0	0	0	3.01605	0	0	0	0	0	0	0	0	0	0	2.4031	0	1.22914	0	1.23796	0	0
TRINITY_DN10092_c0_g1_i1_3	0.441264	0.808826		8.85709	0.0339947	Up	2.7411	0.403618		1.31855	0.941421		2.07284	0.784953		0.228494	0.0750118		0.424119	0.295965		2.16366	0.754899		1.6951	0.767728		0.72804	0	0	1.44894	0.678956	0	4.45764	0	6.83778	3.40283	0.734369	6.95922	3.25019	0	0	4.10556	1.33727	0	2.08373	1.36842	1.99284	2.0702
TRINITY_DN10094_c0_g1_i1_3	0.0437436	0.154376					0.111265	0.117948		0.395175	0.622029								0.00744349	2.67335e-07	Down	0.552238	0.738601		1.47973	0.763832		0	0	0	1.24362	0	5.69883	10.9584	10.7968	0.593327	0.598911	0	0	4.24699	5.71475	0	1.09697	0	0	0	0	4.48681	5.25461
TRINITY_DN10095_c0_g1_i1_2	2.04093	0.621216		0.614621	0.676762		0.57995	0.423852		2.07457	0.496691		1.585	0.803498		2.52746	0.342361		1.77479	0.470446		1.84661	0.645936		0.954144	0.95631		1.56515	0.502447	0.309595	5.57012	0.314206	0.571445	2.80837	0.296862	2.55519	0.320572	0.672253	1.11968	3.58136	1.22508	2.24402	1.23717	0.642969	6.07791	6.72406	0.319108	1.80667	1.85756
TRINITY_DN10095_c0_g1_i1_7	0.246449	0.396037					0.0202027	0.00751737	Down	1.42937	0.813022		2.21932	0.731538		17.3435	0.100651		0.558206	0.501194		0.984434	0.992966		0.726427	0.811173		0	0	0.737974	0.268954	0.512209	1.77725	0.521373	1.50199	0	0	0	0	3.06457	2.31817	0.303402	0.280095	0.490683	1.54121	0.262277	0.137113	1.96234	1.45023
TRINITY_DN10096_c0_g1_i1_1	0.431891	0.482937		0.845518	0.943007		1.00463	0.998585		0.33499	0.48789		2.93011	0.403406		3.34083	0.352035		1.21269	0.779982		1.00618	0.996124		3.23825	0.387377		0	0.794849	1.57289	2.00816	5.49071	1.52567	1.51069	2.04812	0	2.61336	0.553899	0	1.64212	9.05274e-37	1.80077	0	1.0859	0.825702	7.52739	4.07147	1.94305	3.4197
TRINITY_DN10096_c0_g1_i1_4	0.880365	0.946105		0.274003	0.10753		0.131327	0.00210547	Down	1.75071	0.69325		0.117392	0.0327762	Down	0.414421	0.618336		0.0549828	0.000965894	Down	1.90565	0.728245		1.13709	0.858356		3.74781	5.27827	4.23548	8.68469	0	16.0703	3.22924	6.5683	0	3.53928	0.920553	0.975584	12.433	9.27961	8.00602	15.8671	1.77539	0	0	0.875585	11.616	10.1469
TRINITY_DN10099_c0_g1_i1_2	0.391642	0.260575		1.56033	0.609657		0.544327	0.464607		1.06043	0.969108		1.86802	0.553614		1.14563	0.874253		2.25274	0.34702		0.313398	0.414996		0.316124	0.362184		0.812326	0.381677	2.56359	0.829575	4.13036	3.3114	1.41806	3.10124	1.58465	2.77171	0.406258	1.66741	0.711043	1.05984	8.40207	2.16712	1.5134	2.25896	0.778152	4.53734	1.09996	0.749476
TRINITY_DN101_c0_g1_i1_6	0.539415	0.654304		0.941362	0.980077		0.53912	0.610654		0.850932	0.886832		0.878675	0.951809		0.90347	0.951542		0.474741	0.452641		0.968199	0.989169		1.20587	0.903819		1.82814	0.566327	0	1.25965	2.88779	1.0803	2.79484	0.548925	0	1.18269	1.89117	0	2.29291	1.19278	1.27191	1.78582	0.56932	1.71954	0.588506	0.574272	0	2.48106
TRINITY_DN1010_c0_g1_i1_5	2.064	0.838034		4.46662	0.364106		16.7623	0.0690585					0.569627	0.860789		0.122523	0.0530809		1.47923	0.769453								0.279975	0	2.1197	0	0.273186	0	0	0.844547	3.54863	3.05104	3.15843	0	0	0	0	0.607979	0.815865	0	0.268768	0.275579	8.19695e-33	0.32381
TRINITY_DN1010_c0_g1_i1_7	1.20822	0.928063		0.498492	0.54356		1.33459	0.848174		0.391743	0.645019		0.561026	0.722017		1.08317	0.964134		7.502	0.165596		0.0850055	0.354131		0.224155	0.441464		2.89938	0.543163	3.62384	4.17897	7.98515	1.91686	0.504665	0	0.547115	3.34057	0	1.18868	2.64683	0.547805	0	1.05582	2.716	0	0.558799	3.38742	0	0.544018
TRINITY_DN10104_c0_g1_i1_1	9.12964	0.213574		0.0212722	0.000490204	Down				0.264825	0.775157		0.30516	0.183225		13.8305	0.0446842	Up	10.2506	0.0816048		0.250702	0.810691					1.70775	5.45023	0.987759	1.51366	1.2553	0	0	0	0	0	0	0.234579	0.239612	0	0	0	1.40518	0.62667	0.638788	0.418777	0	0
TRINITY_DN10106_c0_g1_i1_5	1.59151	0.772834		2.14647	0.541904		3.95858	0.226361		0.775871	0.901454		0.434823	0.617211		0.194876	0.102677		0.662428	0.779011		0.993843	0.998518		1.35334	0.913755		1.43687	0.193314	1.1342	0.204649	0.786547	0.191172	0.394212	0.392941	0.396186	0.202836	3.13885	1.68847	0.830146	0	0.225955	0.424536	0.579746	0.395639	0.199528	0.198506	0	0.435152
TRINITY_DN10108_c0_g1_i1_1	1.57304	0.87768		1.16576	0.922177		14.0435	0.284					1.51348	0.789568		1.25139	0.861234		2.28539	0.478757								0.254558	0.512675	0.521576	0.57876	1.27657	0	0	0	0.273075	0	0.852845	0.609024	0	0	0	0	1.08054	0.54279	0.267036	0.804355	0.915727	0
TRINITY_DN1011_c0_g1_i1_2	0.123184	0.59823								0.0198026	0.267143											0.0179547	0.407037					0	0.774416	2.23176e-78	0	0	6.51381	0	0	7.51704e-68	0	0	1.48318e-76	0	0	0	0	0	0	0	0.202218	0	1.49577e-71
TRINITY_DN10110_c0_g1_i1_4	0.991611	0.997578		2.13692	0.712041		0.757912	0.858339		2.53793	0.616823		1.70569	0.862875		0.760094	0.871384		0.322136	0.160527		5.00357	0.149576		2.09828	0.517842		1.41837	4.33586e-23	0.336142	0	0.328228	0.80651	0.747791	0	0	1.04315	0.375371	1.97123	2.379	1.90963	0	0.391291	0	1.03556	1.7201	0.350087	2.80472	3.73765
TRINITY_DN10110_c0_g1_i2_2	2.35406	0.212453		0.458607	0.00513057	Down	1.94902	0.00718101		0.497381	0.289955		0.809063	0.51213		1.69785	0.0165268		1.51405	2.79973e-05		1.19484	0.866467		2.50133	6.08357e-07	Up	76.9181	59.1559	45.3781	36.0711	47.9085	31.1751	14.422	6.52176	34.715	23.3703	20.7185	13.443	11.1905	10.438	10.8738	17.7951	37.9223	46.4499	52.0043	49.009	31.5682	26.4175
TRINITY_DN10115_c0_g1_i1_3	0.378602	0.486504		1.80426	0.585572		0.582321	0.421647		1.11524	0.944039		1.36987	0.861283		0.741016	0.753709		0.812269	0.768295		0.647834	0.790872		0.622373	0.525989		0.164513	0.154364	0.301765	1.50865	0.173331	1.09615	0.788209	3.59066	1.56178	0.796898	0.163981	1.18043	2.2263	2.59492	1.0262	0.979249	1.25694	0.462037	1.25644	0.157653	1.44489	0.52512
TRINITY_DN10117_c0_g1_i1_1	0.73794	0.910694		0.438896	0.746823		0.797529	0.93147		0.354556	0.642367		1.44481	0.883342		3.14332	0.58798		1.15743	0.88791		0.853952	0.955578		2.62108	0.487479		0	1.95998	0.375542	1.27973	4.33125	0	0.773985	0.193796	0	0	0	1.48236	0	0.440069	1.34354	0.18431	1.18112	3.21298	0	1.20937	0.413513	0.851489
TRINITY_DN10118_c0_g1_i1_2	1.37926	0.914812		0.148902	0.129261					0.306222	0.769936		2.70477	0.210924		17.3991	0.00635543	Up	22.8718	0.00362943	Up	0.14537	0.70635					0.623979	1.16061	1.15297	1.27435	3.42008	0	0	0	0	0.598948	0	0	0.572962	0	0	0.58306	2.35303	1.76945	1.19957	7.08659	0	0
TRINITY_DN10119_c0_g1_i1_4	0.859647	0.903629		0.816382	0.774038		0.764542	0.609774		0.868749	0.903359		0.317303	0.0286192	Down	0.375505	0.00856265	Down	0.307422	1.58442e-05	Down	0.896572	0.930285		1.08666	0.902002		17.8685	54.2719	92.9849	122.725	14.8727	117.383	128.222	80.1583	22.0404	83.2447	51.1133	58.1198	86.787	115.748	19.6354	76.5144	15.029	28.5316	36.8578	17.1975	84.1124	64.5607
TRINITY_DN10123_c0_g1_i1_6	14.13	0.0156235	Up	0.214993	0.0380004	Down	74.9801	0.0122836	Up	0.0386851	0.37947		0.151965	8.37664e-06	Down	0.674707	0.726925		3.54377	0.368277		0.616311	0.93499		17.3839	0.421827		6.43804	12.2839	10.4026	14.5636	3.78507e-07	2.05343	0	1.09454	0	4.86419	1.22881	2.32834	0	6.13465e-28	0	0	1.21092	1.18518	1.21817	3.56974	0	1.42908e-15
TRINITY_DN10125_c0_g1_i1_7	0.0519088	0.465243					0.00923136	0.0437994	Down	6.16454	0.480523								0.0356379	0.224394		1.4099	0.94253		0.251874	0.606708		0	0	0	0	0	1.01838	1.56224	0	0	0	0	0	10.5669	4.02854	0	0	0	0	0	0	0.545692	0
TRINITY_DN10126_c0_g1_i1_1	0.687683	0.808694		0.479594	0.611103		6.6793	0.479577		0.0413317	0.0665002		1.27739	0.819192		2.5647	0.460399		1.65665	0.493425		0.490632	0.71779		12.7705	0.160241		2.05795	1.14462	1.48567	0.824663	7.09055	0.379377	1.15686	0.384953	0.394981	0	2.14604	0	0	0.422712	0	0	1.55253	1.9845	0.808418	3.17279	0.402181	0.421777
TRINITY_DN10126_c0_g1_i1_5	0.879325	0.862		0.509676	0.187804		0.31396	0.0588102		1.3353	0.775659		0.907254	0.868788		1.72453	0.319462		0.971671	0.9462		0.809509	0.834714		0.646552	0.54454		17.1032	18.4178	11.9311	14.6797	8.18773	23.7615	14.185	25.4424	15.0497	7.75868	5.26082	1.58828	37.2483	42.8356	7.64048	8.75732	11.1217	25.5668	11.8703	11.0251	20.7861	8.22055
TRINITY_DN10127_c0_g1_i1_6	2.93633	0.510613		0.598485	0.570501		1.9648	0.53255		0.845537	0.958328		0.187053	0.218898		0.299869	0.351594		0.315044	0.442916		1.74642	0.869352		2.19692	0.664116		1.31697	1.87958	0.628238	1.02878	0	1.22522	0	0.311597	0.335494	1.02363	0.711404	0.362123	0.331769	0	0.370121	0.688914	0	0.643308	0	0.329272	0.329971	0
TRINITY_DN10128_c0_g1_i1_3	0.89513	0.925452		0.136378	2.8005e-11	Down	0.100339	3.22126e-35	Down	1.16629	0.876688		0.377545	0.02763	Down	2.67267	0.00355364	Up	0.174862	1.13831e-08	Down	1.93822	0.485669		1.75473	0.0225525		19.3533	57.3764	49.9367	57.6487	8.73745	74.3554	89.4449	38.9733	5.06032	8.10308	4.95693	4.97342	57.2308	54.2558	71.0568	61.0261	10.8511	34.0685	16.2033	12.9264	135.556	110.032
TRINITY_DN10128_c0_g1_i1_5	2.29541	0.794617		2.46188	0.248873		18.2314	0.00327921	Up	0.251354	0.760289		0.707782	0.91042		0.278233	0.221576		24.4554	0.243681		0.059903	0.557751					1.72911	1.65095	0	1.19109	2.18415	0	0	0	2.809	1.75936	2.44647	3.06006	0.575076	0	0	0	1.58936	0	1.71357	0	0	0
TRINITY_DN10130_c0_g1_i1_5	0.0682826	0.505925		270.517	1.10342e-07	Up	5.26291	0.126296		3.44184	0.643625					0.00336477	3.60972e-08	Down				0.0655555	0.573183		0.0209277	0.162449		0	0	0	0	0	0	0.063128	0.513195	0.674549	1.76314	6.26282	1.65603	0	0.0747049	1.75405	0.198511	0	0	0	0	0	0
TRINITY_DN10131_c0_g1_i1_1	0.842461	0.959476		0.272381	0.270195		3.42323	0.661832		0.0556514	0.435125		1.14943	0.944187		4.10523	0.3444		80.8619	0.0117461	Up	4.51782e-07	7.84392e-08	Down				0.705545	2.70295	1.32686	3.68176	11.3163	0	0	0	0.670922	1.33516	0	0	0	0	0	0.68011	2.851	4.20971	0	3.45404	0	0
TRINITY_DN10131_c0_g1_i1_6	0.291029	0.47003		0.884495	0.967758		1.09813	0.963661		0.2247	0.230791		0.513711	0.861272		0.569382	0.826538		0.107079	0.00798511	Down	1.41886	0.803231		6.60884	0.0255109	Up	0	0	0.811077	0.903392	0.288262	1.39277	0.874642	3.07858	1.13718	0.284176	1.0023e-35	0	0.299218	0.630096	0	0.297811	0.276642	0	0.573442	0	1.50745	3.05978
TRINITY_DN10132_c0_g1_i1_2	0.0503132	0.461483					0.0386073	0.117727		1.42497	0.923308											0.0812816	0.607576		0.0597429	0.202849		0	0	0	0	0	2.41305	0	0	0	0	0	0	1.66567	1.02033	0	0.626136	0	0	0	0	0	0
TRINITY_DN10133_c0_g1_i1_7	4.3566	0.3871		0.263377	0.254102		0.754275	0.846482		1.33062	0.907099		1.15732	0.895472		4.26538	0.127781		10.1914	0.00465263	Up	0.454764	0.854904		0.367922	0.529074		0.91911	5.8286	3.35878	4.27663	3.03272	0	0	0.413513	2.24186	0	1.40913	0	2.22182	0.444356	1.41707	0.901953	5.44119	4.20291	5.25121	2.58256	0.452295	0
TRINITY_DN10135_c0_g1_i1_3	0.0863691	0.450477		3.16326	0.717547		0.676025	0.829574		0.392007	0.701724					0.037683	0.272122		0.0336995	0.115036		0.323274	0.71071		0.863548	0.943385		0	0	0.987678	0	0	0	5.29203	4.82533	0	0	2.17614	0.548834	2.03794	0	1.104	1.02511	0	0	0	0	0.501732	2.11455
TRINITY_DN10137_c0_g1_i1_3	0.233987	0.287004		1.61145	0.648167		0.442744	0.0432087	Down	0.804832	0.858409		0.0654214	0.174748		0.039055	0.000478688	Down	0.0382142	0.00696142	Down	0.399151	0.521697		0.518455	0.418634		0	1.80617	0.69695	1.97957	0.70117	1.93625	8.27513	7.97327	1.10645	1.13822	2.33608	2.04859	6.0842	2.78172	2.8959	4.42877	0	0	0.366823	0	5.15924	1.74911
TRINITY_DN10137_c0_g1_i1_5	0.016726	0.0883691					0.0140874	0.00029533	Down	1.29809	0.88212								0.0235042	4.77137e-06	Down	2.75318	0.478488		2.22821	0.207533		0	0	0	0	0	1.67566	2.25666	0.420624	0	0	0	0	2.25574	1.49311	0.276118	1.52326	0	0.249564	0	0	3.24052	2.17007
TRINITY_DN10139_c0_g1_i1_3	1.01221	0.995796		2.04294	0.644726		2.83301	0.412273		0.688115	0.86385		1.63675	0.760069		0.778778	0.841931		1.07846	0.93889		1.51397	0.87438		2.24821	0.625406		0	1.6759	0.564909	1.26112	0.592811	0	1.74271	1.15238	3.71894	0.597359	2.60664	0	0.61353	0	0.653129	1.26344	2.23355	2.29257	0.592371	1.16546	1.21581	2.60123
TRINITY_DN10140_c0_g1_i1_1	0.926562	0.981344		2.24748	0.546426		5.3044	0.0887626		0.349207	0.660429		0.839775	0.96155		0.358804	0.220136		0.745546	0.777967		0.961057	0.987496		2.96972	0.497641		4.04503	3.01455	0	0	5.88428	1.83701	0.660546	3.83704e-15	4.4394	4.56885	3.0975	2.4088	0	3.9909e-22	2.13291	0.684323	0.765494	3.79231	1.57135	1.38365e-18	1.34541	1.38654
TRINITY_DN10141_c2_g1_i1_6	1.22963	0.848913		0.235016	0.175009		0.205751	0.14952		1.28362	0.840683		1.88463	0.268082		7.72659	0.00641479	Up	2.22099	0.327058		1.01173	0.995699		0.839152	0.915478		2.01239	1.87378	2.27126	0.509351	2.28118	1.65878	1.32621	0.447113	0.474862	0.956054	0	0	4.14721	1.4066	0.975907	0.921271	3.27095	3.26243	3.85446	2.827	3.21323	0
TRINITY_DN10143_c0_g1_i1_2	2.87188	0.736873		0.0401649	0.30485					0.10008	0.572435		1.84537	0.828167		44.0136	0.02601	Up	5.0262	0.368508		0.981271	0.99755		10.1227	0.532223		2.13197	0	0.488883	0	0.528035	0	0.516511	0	0	0	0	0	0	0	0	0	2.00705	0	1.3202	1.6232	1.09726	8.05891e-20
TRINITY_DN10143_c0_g1_i1_6	0.0108288	0.0558293								0.117321	0.273244								0.00970282	0.000148711	Down	1.07473	0.978227		10.0022	0.0773023		0	0	0	0	0	5.21864	1.28049	0.318151	0	0	0	0	0	2.84954e-83	0.524655	0.168598	0	0	0	0	1.83415	0.69107
TRINITY_DN10146_c0_g1_i1_1	0.914313	0.982018		0.763838	0.90258		0.78039	0.892482		0.76937	0.945915		3.57304	0.224995		4.48986	0.134513		86.7549	5.09697e-05	Up	0.03423	0.477976		0.045375	0.28093		0	0.721771	0.701289	1.5679	3.62875	0	0	0	1.46685	0.726894	0	0	0.679041	0	0.728918	1.4223	1.41596	1.43687	4.33927	4.34894	0	0
TRINITY_DN10148_c0_g1_i1_1	0.979291	0.990539		1.08704	0.948744		0.787149	0.842555		1.20806	0.926596		2.62889	0.0917409		2.33087	0.216969		4.71002	0.249037		0.520273	0.879598		0.420936	0.716704		0.969399	0.442744	0.881382	0.974948	1.79749	0	1.31866	0.426119	0.920418	1.37773	0.964612	0	0.444003	0.449058	0.474422	3.2175	2.21929	2.66829	1.85705	2.26332	0	1.869
TRINITY_DN10149_c0_g1_i1_1	0.710008	0.880917		1.82132	0.69452		1.26999	0.83512		0.932175	0.973514		0.354259	0.806953		0.189422	0.246722		0.342243	0.493372		0.717398	0.846052		0.793928	0.896885		0.00204392	1.34154e-13	1.94657	2.20327	3.10498	0.519381	2.02598	0.574483	0.829836	2.91739	0.966212	2.2643	0.415977	0.0346985	1.93214	3.81164	0	1.60038	0.0420906	6.97889e-06	0.618723	0.430254
TRINITY_DN1015_c0_g1_i1_1	1.19042	0.957635		0.639626	0.838711		5.02655	0.539665		0.135527	0.558091		1.01296	0.997764		1.54633	0.859644		0.89525	0.959482		1.25448	0.962952		9.99028	0.45312		0	0.689217	0.653326	3.6915	3.98263	0.618292	0	0	0	1.3773	1.44803	0	0	0	0.697044	0	0	3.4924	0	2.13281	0	2.05029
TRINITY_DN1015_c0_g1_i1_3	0.0359756	0.41272		79.9128	3.94101e-05	Up	1.36834	0.704909		2.03863	0.724259					0.0113646	2.00747e-05	Down	0.0256028	0.0753307		1.32272	0.940529		0.698265	0.826291		0	0	0	0	0	0	1.50619	1.19338	2.47335	0.633019	1.65337	2.69527	0.610859	0.328271	2.9842	1.82456	0	0	0	0	0.935137	0
TRINITY_DN10150_c0_g1_i1_8	0.0481529	0.454629					0.00484126	2.05987e-05	Down	10.7672	0.197696								0.0299379	0.0944294		1.50604	0.930255		0.151372	0.123283		0	0	0	0	0	0	3.6323e-57	2.13589	0	0	0	0	9.21757	14.5507	1.08053	0.73709	0	0	0	0	1.51352	0
TRINITY_DN10151_c0_g1_i1_1	0.562712	0.71235		1.62741	0.75265		1.03039	0.984208		0.784602	0.899092		3.56523	0.258521		2.10073	0.430703		2.82321	0.242876		0.667957	0.854653		0.857669	0.943145		0.580163	1.09037	0	1.22976	3.26689	0.522363	0.552443	1.12376	1.15507	0	1.84049	1.27759	1.14668	0	0.619069	2.899	1.09581	2.21095	1.66323	6.15954	0	2.33149
TRINITY_DN10152_c0_g1_i1_3	0.0258898	0.365131								0.0275449	0.321317								0.0781687	0.310167		0.308788	0.78336		11.8413	0.474949		0	0	0	0	0	0	0	3.99994	0	0	0	0	0	0	0	0	0	0	0	0	0.52342	0.139582
TRINITY_DN10153_c0_g1_i1_2	0.0211825	0.114753					0.0478756	0.162756		0.493324	0.699946								0.0555986	0.022449	Down	0.988075	0.995485		2.13202	0.533223		0	0	0	0	0	3.49939	1.43018	1.40673	0	0	0	0	1.12085	0	1.2437	0.76909	0	0.37869	0	0	0.379099	2.0006
TRINITY_DN10156_c0_g1_i1_3	0.296489	0.448163		0.873991	0.924866		0.307095	0.11068		0.791817	0.897217		0.427943	0.596432		0.471856	0.526036		0.0837336	0.00221587	Down	1.49871	0.8559		1.99832	0.437606		0.116328	0.373754	0.0527894	0.382097	0.500821	0.399111	2.39142	0.00323278	0.114709	0.347651	0.0863258	0.124338	0.675418	0.330655	0.750307	0.914235	0.0801811	0.0543481	0.109587	0.166648	0.186214	1.53123
TRINITY_DN10158_c0_g1_i1_8	15.4419	0.498564		2.8025	0.658506		1.27201	0.895857		32.8379	0.338434		1.52487	0.91449		0.520779	0.615255		0.496062	0.376296		47.3937	0.0239795	Up	1.58176	0.802485		0	0	2.04894	0	0	0	0	0	2.1236	2.15952	1.14332	0	0	2.06191	2.17704	0	1.01263	0	1.05446	1.05517	1.00736	2.10872
TRINITY_DN1016_c0_g1_i1_8	0.0381006	0.421079					0.000961783	5.70898e-15	Down	44.2758	0.00459818	Up							0.0150092	0.0256143	Down	2.40575	0.832067		0.0587137	0.000339535	Down	0	0	0	0	0	0	3.04235	0	0	0	0	0	29.2896	22.9819	61.6566	13.6847	0	0	0	0	4.75747	0.833085
TRINITY_DN10162_c0_g1_i1_2	7.4138	0.250795		0.269655	0.000199756	Down	6.95863	0.000159265	Up	0.245013	0.451477		0.847299	0.737399		3.03894	0.005615	Up	67.6147	2.34739e-08	Up	0.0840286	0.407037		0.363055	0.499735		39.5396	31.7577	44.591	28.6391	21.182	0.533505	0.127457	0	8.74093	13.7954	10.4286	2.71365	0.399684	1.87207	1.93236	1.17667	46.916	36.6012	19.7789	24.4662	0	0.142673
TRINITY_DN10163_c0_g1_i1_1	0.975505	0.992394		0.122037	0.0814155					0.0939316	0.455902		1.79659	0.581856		14.1972	0.0187013	Up	113.026	5.33951e-05	Up	0.0139702	0.377183					3.18279	1.4835	1.38971	0.81121	7.10577	0	0	0.676423	0.725161	0	0	0	0	0	0.722591	0	1.46942	5.82254	0.725841	5.02829	0	0
TRINITY_DN10163_c0_g1_i1_6	1.89682	0.681743		1.04559	0.975545		1.17699	0.880318		1.48356	0.822411		0.514218	0.755744		0.476276	0.632922		0.463802	0.492639		1.97694	0.694572		1.39391	0.745562		1.97732	1.54988	0.609073	0.338668	1.57818	0	0.594735	0.293841	0.643242	0.32204	3.0335	0.342158	0.620819	0.325999	1.35196	1.59473	1.22618	1.25223	0	0	0.635319	1.30088
TRINITY_DN10164_c0_g1_i1_1	1.59763	0.868647		0.393915	0.693164		1.61954	0.879696		0.335211	0.734832		1.67968	0.815104		4.11337	0.484047		8.87864	0.146441		0.275358	0.752311					1.01842	0.721237	1.16327	1.07268e-13	1.7299	0	1.4176e-05	0.234203	0	0.963174	0	0	0	0	0.254233	0.484994	1.42647	2.92237	0.491783	4.06993e-07	0	0.160244
TRINITY_DN10164_c0_g1_i1_6	0.00717875	0.118086								0.0574885	0.202469								0.00478932	3.46402e-07	Down	1.43992	0.902083		25.4604	0.000828405	Up	0	0	0	0	0	10.8491	2.66935	0	0	0	0	0	0.331116	0	0	0.341203	0	0	0	0	6.13389	1.07736
TRINITY_DN10165_c0_g1_i1_3	1.00351	0.998395		0.519964	0.709337		2.50073	0.619653		0.191878	0.276897		0.991624	0.997122		1.83955	0.681602		3.41069	0.158584		0.282056	0.517041		1.56923	0.821836		0.232191	1.41838	2.85197	0.234712	2.29198	1.35003	1.59629	7.85028e-31	2.06582	1.12443e-18	3.02494e-21	0.246282	0.235785	0.293423	0.259342	4.31487e-26	0.864829	0.672431	2.70787	0.742237	0	0.687234
TRINITY_DN10167_c0_g1_i1_5	0.247319	0.52429		5.2497	0.324463		1.1457	0.92987		1.02589	0.9924					0.0246366	0.0520757		0.0151944	5.29912e-05	Down	2.1268	0.628212		2.16638	0.416724		0.449259	0	0	0.443689	0.833808	2.73778	0.391499	0	0.404801	0	2.60814	1.28593	1.22814	1.78797	0	0.846275	0	0	0	0	2.51343	2.19382
TRINITY_DN10168_c0_g1_i1_4	0.698244	0.467363		1.08362	0.697751		0.674387	0.00454625		1.05733	0.930027		0.727782	0.0576053		0.646836	0.00149942		0.411965	6.2425e-21	Down	1.22549	0.7341		1.22296	0.134089		52.1091	60.9914	68.3941	66.4381	43.522	119.736	98.1622	100.25	66.6756	48.4537	69.9094	62.4537	86.1083	101.755	93.6408	104.681	48.8259	44.5061	41.5532	56.0915	118.649	116.6
TRINITY_DN10168_c0_g1_i1_8	4.71294	0.472345		1.85554	0.359083		79.8743	5.72624e-07	Up	0.095235	0.547547		1.58058	0.546598		0.81572	0.718407		81.1978	2.61919e-09	Up	0.0828979	0.602495					15.089	4.28261	5.16955	2.58309	6.52651	1.01418e-72	1.28702e-58	0	7.72679	23.686	6.14367	8.06184	3.00204e-54	0.51462	1.00318e-60	3.64529e-49	6.56371	11.825	11.8951	15.1283	1.19172e-58	1.05913e-59
TRINITY_DN10169_c0_g1_i1_1	1.21016	0.932299		2.58946	0.484776		2.2093	0.632352		1.27633	0.93449		1.33792	0.906445		0.504231	0.633991		3.23225	0.432829		0.489253	0.81983		0.382614	0.743776		0	0.870571	0.855486	0.977921	1.31816	0.808119	0.422355	0	3.10937	0	2.84319	0.968133	0.891344	0	0	2.62791	2.24755	1.34491	0.454533	0	0.87318	0
TRINITY_DN10169_c0_g1_i1_8	0.686505	0.697435		2.30104	0.264662		0.972725	0.978664		1.51091	0.754616		2.68588	0.115079		1.12855	0.871538		1.06887	0.887162		1.67315	0.592945		1.19975	0.881315		0.690209	0.49153	1.02514	1.77565	2.66091	0.686847	1.35138	1.3512	1.63722	0.528779	4.03897	2.37685	2.00386	0.420499	5.99964	0.75671	3.87064	2.99142	1.8516	2.80037	2.66539	1.25739
TRINITY_DN1017_c0_g1_i1_1	0.620041	0.836649		1.3075	0.857166		1.54329	0.769727		0.45768	0.766489		1.7711	0.597216		1.29931	0.820294		3.29879	0.264882		0.30825	0.763381		0.694151	0.890413		2.46161	0.577528	0.578746	0.623847	5.21962	0	2.23949	0	0	2.9717	0.622631	1.23854	2.31267	0	0.631401	0.570105	1.78181	1.78593	2.99159	1.18228	0	1.86801
TRINITY_DN10170_c0_g1_i1_3	0.255986	0.523906		0.371179	0.563152		0.45479	0.370829		0.199188	0.228903		0.0301769	0.0536311		0.0790554	0.0652721		0.0128999	9.76025e-07	Down	0.61839	0.834518		3.17029	0.142665		0.0235135	0.0100006	0.637	2.68903	0	1.31425	2.887	8.36693	0.299355	0.283988	6.89174e-07	0.601162	0.332408	0.534932	0.392784	1.5441	0	0.0212308	0	0.0754707	3.39509	2.94429
TRINITY_DN10171_c0_g1_i1_2	0.975492	0.995998		1.29951	0.908339		187.665	8.00089e-06	Up	2.4596e-07	1.17924e-08	Down	4.44471	0.70633		3.36068	0.273367		768.027	4.66818e-06	Up	2.28904e-07	2.13043e-08	Down				0.0848425	0	0	7.11627	8.40005	0	0	0	0.922298	0.328107	5.26667	2.27786	0	0	0	0	9.43549	0	15.38	10.6506	0	0
TRINITY_DN10172_c0_g1_i1_3	0.371922	0.67783		0.610171	0.862371					0.0272385	0.141492		0.698808	0.931334		1.10345	0.972976		1.9506	0.705836		0.133149	0.394051					0.612897	0.000632676	0.42648	2.67563e-21	2.03346e-20	2.25842	0.466271	0.246811	0.560133	1.83893e-95	1.33997e-52	0.0687415	2.31444e-13	7.5646e-09	4.62513e-22	0.00835185	3.07223e-06	0.634385	1.55743e-66	0.163114	0.159008	0.132179
TRINITY_DN10173_c0_g1_i1_1	1.08594	0.97509		1.20988	0.839461		1.76546	0.594403		0.661181	0.891897		1.68313	0.65676		1.33222	0.756344		4.7285	0.0843738		0.355407	0.747312		0.573834	0.7774		0.769952	0.976781	1.20059	0.529576	2.96335	0	0.501522	0	0.984529	1.49487	1.02364	0.263805	0.266408	0	1.44674	0.52745	1.21889	0.253816	1.51315	3.03151	0	0.277148
TRINITY_DN10175_c0_g1_i1_2	1.17329	0.96024		2.55412	0.411025		3.12547	0.150158		0.820615	0.938721		4.83428	0.0362734	Up	1.81693	0.39003		19.3604	1.45919e-06	Up	0.267531	0.726745		0.343998	0.472471		0	1.16496	0.820928	0.342361	1.83693	0.305069	0	0	1.06274	3.43107	0.224868	0.581592	0.418685	0.683858	0.116602	0.544449	2.65538	2.88816	2.26878	3.887	4.80425e-09	0
TRINITY_DN10178_c0_g1_i1_1	2.34034	0.690803		0.631334	0.813562		0.892478	0.966652		1.43409	0.930218		1.62018	0.786924		2.47002	0.552216		3.72184	0.269146					0.654445	0.904734		1.02789	0.238354	0.717188	0.258295	0.74662	0	0.246588	0	0	0.986472	0	0.264491	0	0	0.281978	1.32086	0.246258	2.28701	0.504636	0.500804	0.528288	0
TRINITY_DN10178_c0_g1_i1_6	21.9594	0.0711313		0.484215	0.543911		24.1096	0.133077					0.789961	0.917983		1.55374	0.781518		1.57705	0.754715		10.3985	0.480307		28.8028	0.249465		4.0165	0.344294	1.35669	0.751649	0.351067	0	0	0	0	1.13042	0.7877	0.812864	0	0	0	0	1.69725	0.349905	0	3.49095	0.375227	0
TRINITY_DN10178_c1_g1_i1_6	2.62516	0.678324		0.211789	0.0901549		2.19356	0.636706		0.219418	0.632238		0.420465	0.452084		1.89765	0.695078		1.89286	0.618987		0.525753	0.887862		2.63139	0.620642		2.3485	2.11917	1.63613	0.900424	3.04694	0	0	0	0.165657	1.09235	0.114496	0	2.46542e-31	0.119637	0.493907	0.116143	0.631329	0.545732	0	1.95	0.229886	0
TRINITY_DN10179_c0_g1_i1_8	0.0508005	0.462874					0.0217237	2.12142e-05	Down	10.6576	0.123801											0.0492341	0.526171		0.00494251	3.24921e-07	Down	0	0	0	0	0	0	1.97048	0	0	0	0	0.358494	4.02505	8.6532	4.30483	2.72025	0	0	0	0	0	0
TRINITY_DN1018_c0_g1_i1_1	1.85904	0.251912		0.532151	0.000910671		0.812382	0.596226		1.09914	0.923843		0.810288	0.522064		1.46756	0.138352		1.29787	0.242548		1.10838	0.917834		1.05661	0.925604		9.98938	8.89545	11.2494	10.4884	11.6478	3.82894	4.16503	3.45416	5.33384	6.0641	4.66238	3.75643	9.66718	2.64708	6.39901	7.40607	5.85322	11.3138	8.68872	8.92647	6.70766	6.4308
TRINITY_DN10180_c0_g1_i1_5	0.0700384	0.279318		22.4455	0.0550451		19.8506	0.0721479		0.0707506	0.237851					0.0403827	0.0399647	Down	0.109078	0.421534		0.591113	0.906683		9.03956	0.555108		8.44025e-50	6.2623e-21	0.260616	1.08592e-23	1.62527	0.611985	0	1.10024	7.62296e-38	1.13377	1.79638	1.7183	0.202312	0	6.51604e-21	1.57623e-15	3.51019e-25	0.0675697	0.281515	6.24294e-24	0	3.2721e-07
TRINITY_DN10180_c0_g1_i1_8	0.0519088	0.465243					0.00718918	0.00467932	Down	8.19829	0.291999								0.0629353	0.312789		0.789588	0.96018		0.10633	0.244841		0	0	0	0	0	0.746981	1.17912	0	0	0	0	0	3.27827	0	10.7162	0.419306	0	0	0	0	0.825552	0
TRINITY_DN10181_c0_g1_i1_1	0.648187	0.862789		0.947534	0.971231		8.4189	0.177605		0.0622735	0.377123		1.47647	0.831791		1.50786	0.72576		5.00016	0.275906		0.175528	0.711992					1.15182	0.181571	0.361633	0.592669	3.19061	0.593421	0	0	0.576086	0.193876	0.827784	0.424335	0	0	0	0.221494	0.371226	2.05586	0.37473	0.571883	0	0
TRINITY_DN10182_c0_g1_i1_5	0.0865756	0.497054								1.03339	0.99296								0.0151191	0.00402475	Down	5.2617	0.396019		5.4907	0.312467		0	0	0	0	0.322833	0.170223	0.840397	0	0	0	0	0	0	1.00328	2.73062e-07	0.17551	0	0	0	0	0.884414	0.285143
TRINITY_DN10184_c0_g1_i1_6	0.805771	0.861299		0.810773	0.780433		0.921329	0.904711		0.630582	0.675741		1.54511	0.500599		1.83076	0.1925		1.54473	0.388689		0.757397	0.863714		1.2743	0.79955		1.85616	1.3157	0.537317	0.943066	3.82853	1.3042	0.773502	0.331794	1.61836	0.812243	0.598524	0.493527	1.49266	0.490936	1.11935	0.919002	1.54543	1.56069	2.50876	1.98448	1.06438	0.84558
TRINITY_DN10185_c0_g1_i1_7	2.58311	0.251112		0.079891	0.0127736	Down	0.213958	0.413407		0.903956	0.95866		0.297646	0.136189		3.59716	0.522686		1.42668	0.676294		0.530196	0.603251		0.620535	0.717424		2.91393	3.8259	3.0399	5.24374	1.37061	0.362956	2.8781	1.48908	0	1.07438	0	0	3.26871	0	1.21193	1.10531	1.37354	1.74787	0	1.71851	0.766768	0.791732
TRINITY_DN10186_c0_g1_i1_2	1.48642	0.589434		1.10999	0.874459		2.42387	0.261691		0.632017	0.740687		0.628624	0.576299		0.542417	0.317573		1.1627	0.871642		0.768415	0.890117		1.27564	0.899493		1.87957	2.68639	2.0532	1.56161	2.10571	1.85924	0.60376	1.21003	2.56976	2.71955	0.942228	2.19105	0.926714	0	1.75629	0.925708	0.611757	1.55122	0.939724	2.4471	1.29093	1.35036
TRINITY_DN1019_c0_g1_i1_4	0.0750364	0.520405					0.0650359	0.246079		1.27308	0.950539								0.0233093	0.173465		2.99947	0.835813		2.40327	0.708686		0	0	0	0	0	0	0	1.25532	0	0	0	0	0.484813	6.74949e-11	0.543974	0.639902	0	0	0	0	0.677741	3.50778
TRINITY_DN10190_c0_g1_i1_2	0.0572598	0.479886								0.061858	0.470735											0.283466	0.820052					0	0	0	0	0	1.95481	0.154921	0	0	0	0	0	0	0	0	0	0	0	0	0	0	0
TRINITY_DN10191_c0_g1_i1_6	2.16049	0.238711		0.224998	0.000409127	Down	0.500073	0.20549		0.89023	0.907778		0.896901	0.871928		3.86512	0.00390895	Up	1.33929	0.415848		1.40782	0.730094		1.65183	0.293233		2.5035	1.56344	2.70493	2.11924	1.60536	1.46207	1.02803	0.28153	0.85496	0.228654	0.557325	0.245792	1.12502	0.83766	0.71958	1.22626	3.1203	1.85998	1.79655	1.50234	2.1739	0.952916
TRINITY_DN10195_c1_g1_i1_3	0.0141616	0.0532412					0.0218093	0.00129148	Down	0.714592	0.825243								0.0232258	0.00992832	Down	0.582907	0.795203		0.877341	0.914593		0	0	0	0	0	3.24969	1.80064	2.18104	0	0	0	0	1.52804	1.47673	1.32076	0.778939	0	0	0	0	0.975122	1.01623
TRINITY_DN10198_c0_g1_i1_7	30.7472	0.132753		0.0143849	0.0208083	Down							0.095801	0.145591														0	0.0892472	2.07387	1.25152	0.139247	0	0	0	0	0	0	0	0	0	0	0	0.180628	0.0463527	0	0.139064	0.0523486	0
TRINITY_DN10198_c0_g1_i1_8	2.8958	0.635221		1.98981	0.363413		1.18596	0.879994		4.15397	0.603875		2.1931	0.372047		1.06881	0.935073		7.85072	0.0061444	Up	0.733644	0.95085		0.183702	0.287231		1.29428	0.274413	1.09013	1.50445	1.61938	5.09657e-22	1.11228e-28	0	3.78347	1.10727	0.855489	2.05988	0.558538	0	2.4461	3.92766	3.0363	2.65389	3.11193	0.835012	0.294704	9.82936e-07
TRINITY_DN102_c0_g1_i1_1	1.05891	0.988419		1.39299	0.804321		3.18106	0.202309		0.394937	0.781776		1.57128	0.800054		1.09453	0.926442		7.84606	0.120006		0.192135	0.75508		0.528664	0.842113		2.14896	0	0.48153	2.21176	5.00132	0	0	0	0.519486	1.56932	2.80914	1.18382	0.518994	0	1.12334	0.534749	0.490742	2.99555	3.05183	1.55316	0	0
TRINITY_DN102_c0_g1_i1_3	0.859726	0.903139		1.752	0.739498		2.95907	0.533561		0.472752	0.581865		1.96017	0.527181		1.08016	0.96294		1.83	0.29581		0.904843	0.939551		2.05258	0.574679		0.339743	0.485728	0.438233	1.38057	0.950658	0.706835	0.825187	0.711057	3.18848	1.37261	0.0507657	0	0.176017	0.621001	0.638733	0.000786846	1.04293	0.509531	1.84114	2.30903	0.724256	0.927712
TRINITY_DN102_c0_g2_i1_1	0.762627	0.911056		1.35239	0.671961		7.04271	0.00200789	Up	0.124158	0.267821		2.27264	0.223328		1.62618	0.222934		18.7394	0.00306886	Up	0.0840241	0.475646		0.725027	0.926126		0.589275	0.206634	0.540832	1.18479	3.53833	0.13646	0.0678798	0	0.788721	0.928323	0.96623	0.531652	0.142007	0	0.154514	0.140194	0.853767	1.87053	1.49455	1.99791	0	0
TRINITY_DN1020_c0_g1_i1_3	0.322956	0.783496		5.78962	0.2095		1.74711	0.492608		1.00203	0.999411					0.0839705	0.00649119	Down	0.193082	0.279321		0.851314	0.967537		0.882174	0.947772		0	0	0	1.12521	0	0.566113	3.08087	0	1.41954	1.71117	0.603091	2.21463	0.301237	0.656223	0.333533	2.38007	0	0.266783	0	0.271887	0.296351	0.629315
TRINITY_DN1020_c0_g1_i1_5	0.612631	0.921269		8.98159	0.0288639	Up	5.44742	0.111894		0.867138	0.977797		3.07824	0.729789		0.323879	0.363373		37.4126	0.188767		0.044927	0.511859		0.0550378	0.414153		0	0.884288	0.291674	0	2.16806	0	0	0	2.80569	1.50743	0.651305	4.81578	1.25613	0	0.66756	0	0	2.10575	1.82799	0	0	0
TRINITY_DN10200_c0_g1_i1_5	0.210551	0.0172894	Down	9.99691	2.92671e-14	Up	1.35324	0.450363		1.45688	0.659915		0.806697	0.899884		0.0775732	6.1318e-06	Down	0.140842	0.00533885	Down	1.20044	0.883227		0.851833	0.817928		1.39084	1.28911	1.87482	2.08636	2.55171	13.5282	4.78848	11.1965	9.21229	14.5028	19.2964	18.0468	7.20149	13.5646	7.10772	20.7006	1.2769	0	3.26713	1.29361	4.7689	16.1265
TRINITY_DN10200_c0_g1_i1_8	2.64718	0.695118		1.16598	0.941064		15.2017	0.0566096		0.193682	0.55427		0.326202	0.792241		0.273841	0.457586		0.603007	0.818728		1.50501	0.888672		8.46924	0.400137		0.0150422	1.17686	2.33787e-24	3.39803	0	0.565615	0.383689	0.734271	1.15724	0.399441	0.411205	3.20968	0.38394	0	7.35431e-26	1.45078e-09	1.61646	2.58617e-26	0	0	0.378503	0.388064
TRINITY_DN10203_c0_g1_i1_1	0.281671	0.560018		3.65707	0.45599		0.928564	0.960977		0.963251	0.988752		7.43372	0.122546		1.94355	0.553641		2.94464	0.151763		0.657713	0.850308		0.718718	0.821804		0.92599	0	0	0.473765	3.42855	0	1.31547	0.438818	0.470066	1.83285	0	2.04633	0	1.78835	1.44843	1.83253	0.833239	1.25147	6.53587	1.7327	0.918817	0.48208
TRINITY_DN10203_c0_g1_i1_7	0.0449331	0.444548					0.00974964	0.0475041	Down	4.98885	0.646842								0.0516722	0.237278		0.811943	0.968149		0.17283	0.421718		0	0	0	0	0	0	0	1.85884	0	0	0	0	6.97828	3.35282	0	0	0	0	0	0	1.62034	0
TRINITY_DN10205_c0_g1_i1_8	0.0424244	0.436563					0.00497067	0.000203336	Down	9.20843	0.223949								0.00912831	0.00154628	Down	4.35774	0.561214		0.501992	0.667966		0	0	0	0	0	0	0.0880293	1.06979	0	0	0	0	3.74951	7.42118	0.103814	0.277968	0	0	0	6.25738e-44	5.10047	0.198086
TRINITY_DN10206_c0_g1_i1_4	0.348592	0.636791		3.628	0.290986		0.797275	0.827546		1.53839	0.820831		0.518408	0.860093		0.139674	0.0476622	Down	0.0879433	0.00807397	Down	2.12381	0.640331		1.46326	0.762745		0	0	0.536017	0.916166	0	1.70082	2.04524	0.505218	1.96878	1.43545	0.293863	1.208	4.89876	0.260278	0.283071	1.04966	0	0.555041	0.290688	0	1.5644	3.15244
TRINITY_DN10207_c0_g1_i1_2	1.43936	0.787047		0.542372	0.617903		0.829416	0.867264		0.838289	0.900372		0.994637	0.997888		1.75772	0.591081		7.04135	0.0470013	Up	0.190926	0.421226		0.234455	0.289999		3.06766	1.44575	1.41291	0.31308	2.6557	0.778832	0.272829	0.804441	0.876183	1.76671	0.3079	0	0.843879	0.586929	0.890389	1.44487	1.74871	0.580804	1.45406	2.6053	0	0.587589
TRINITY_DN10208_c0_g1_i1_3	0.28816	0.4882		3.15336	0.532615		2.14624	0.669358		0.400499	0.642118					0.211568	0.345716					0.417431	0.643377					0	0.415862	0.0291484	0.147582	0.285091	0.282557	0.570843	0.85458	0.610532	0	0.59262	0.445344	0	0	0.659358	0.148859	0	0	0.140112	0.294674	0	0.481695
TRINITY_DN10208_c1_g1_i1_3	0.383581	0.465243		1.23765	0.905919		1.51645	0.717125		0.295193	0.182779		0.540915	0.835767		0.42154	0.616478		0.573958	0.746255		0.372096	0.562694		1.34919	0.874289		0	0.25242	0.383735	0.982242	0.399031	1.38434	0.808472	1.61703	0	0.402197	0.695847	0.704995	0.144136	0.322973	0.315379	0.42731	0.264265	0	0	0.670408	0	0.150562
TRINITY_DN10209_c0_g1_i1_1	0.817035	0.948918		0.47806	0.718715		0.716216	0.895906		0.470527	0.828858		2.4703	0.630716		4.98945	0.320978		5.3396	0.26336		0.345883	0.800604		0.759637	0.938452		0.0320098	1.80722	1.77963	0.996067	5.39485	0	0.796051	0	2.65553e-21	0.249811	1.83656	0	2.4785	0	0.452903	3.39074e-05	0	7.16484	2.76691	1.83906	0	1.73479
TRINITY_DN10209_c0_g1_i1_3	0.0924837	0.118694		4.07651	0.0714863		1.5334	0.649759		0.235636	0.333002		0.341528	0.65546		0.0801764	0.003941	Down	0.0684001	0.00543279	Down	0.471586	0.687569		2.16782	0.500551		6.87517e-09	0.471126	1.15265	1.01287	0	11.7202	9.93275	7.08525	1.01883	2.60315	1.82694	4.37961	4.25398	2.03309	0.271117	0.252806	7.30281e-54	0	0.727363	0.241338	0.767532	3.19128
TRINITY_DN10211_c0_g1_i1_1	0.63983	0.817611		0.26216	0.545147		0.506126	0.820303		0.292804	0.520894		1.00869	0.997258		3.66837	0.355303		4.55818	0.254112		0.130533	0.447233		0.43186	0.839781		2.05972	2.22648	0.370234	0	5.0743	2.60844	0.35036	0.342537	1.12169	0	0	2.70446e-07	0	0	0.37896	2.25051	0.870661	1.13233	1.17483	1.93746	0	1.14267
TRINITY_DN10211_c0_g1_i1_3	0.523182	0.543623		1.06835	0.954452		0.596232	0.652939		0.839665	0.931064		0.947374	0.977099		0.851254	0.859278		1.53979	0.635961		0.302647	0.434815		0.362095	0.557349		0.310918	2.01742	0.575129	0.958828	4.24052	0.845532	1.78238	0.884998	0.615687	1.51426	0.978903	0.668742	0.317555	0	2.04325	4.51166	0.885043	0.29777	1.50908	1.20196	0.945242	0.996478
TRINITY_DN10212_c0_g1_i1_2	3.15446	0.617474		0.193394	0.0506823		2.33655	0.62318		0.218685	0.683165		1.10275	0.910204		5.48417	0.0250969	Up	15.5007	0.0174767	Up	0.199347	0.759153		0.897957	0.981575		14.786	4.77002	5.97183	6.03072	11.2348	0	0	0	0.667491	4.13162	0	0.703161	0	0	0.684864	1.89929	6.31859	14.2502	7.92351	8.43436	2.54723	0
TRINITY_DN10212_c0_g1_i1_6	2.06809	0.343369		0.120633	0.000164036	Down	0.0544524	1.51948e-06	Down	4.35294	0.0343895	Up	0.401189	0.0694478		3.20524	0.0459532	Up	0.266885	1.55698e-07	Down	3.03314	0.0380526	Up	0.748669	0.679149		7.49404	9.10781	2.8198	3.01945	2.27336	5.84793	1.76944	1.67754	1.57217	0.144762	0.522504	0.306419	7.42643	4.14641	28.1684	8.1075	3.4334	1.4429	1.94523	2.58649	11.7298	7.4739
TRINITY_DN10215_c0_g1_i1_3	0.442325	0.239867		2.77331	0.0391203	Up	1.23177	0.694154		0.920415	0.929308		1.72136	0.392668		0.596681	0.261636		0.823341	0.634998		0.903425	0.926395		1.01831	0.982423		0.570868	0.288647	0.381885	0.670051	1.06008	0.591378	1.59287	1.26684	0.721853	1.22233	0.959512	2.08311	1.49287	0.55541	0.807231	1.4642	0.68796	1.10301	0.954383	0.854476	1.24642	1.67867
TRINITY_DN10215_c0_g1_i1_5	0.34989	0.418524		2.67073	0.409944		2.72911	0.447979		0.319113	0.467584		2.33688	0.540263		0.842119	0.855248		2.31521	0.34302		0.341985	0.499625		1.13999	0.964686		0	0.471124	0.930063	0.252619	1.95541	1.15293	0.703122	0.934995	0.231224	0.927139	1.27207	1.52375	0.25554	0	1.14471	0	0.698248	1.18646	1.22053	0.969496	0.255076	1.06621
TRINITY_DN10217_c0_g1_i1_4	0.0481529	0.454629								0.0512185	0.432243								0.0106387	0.0987996		4.21799	0.774839		84.2524	0.181691		0	0	0	0	0	0	0	0.928635	0	0	0	0	0	0	0	0	0	0	0	0	0.255143	4.21629
TRINITY_DN10217_c0_g1_i1_5	0.442825	0.537961		0.818246	0.844574		0.225214	0.0237251	Down	1.52891	0.775623		1.16184	0.896178		1.36767	0.70358		0.304923	0.00460214	Down	1.69256	0.751286		1.14096	0.880069		0.423707	0.785153	0.403811	0.866222	1.37571e-21	3.13788	1.8012	0.933711	0.863002	0.109145	0.38172	0.598075	1.08216	1.65374	1.45265	4.95941	0.625702	1.05468	0.72577	0.825339	2.93652	1.65356
TRINITY_DN10218_c0_g1_i1_2	0.0350483	0.409008					0.00564464	1.09373e-06	Down	6.75494	0.156379								0.0775845	0.29475		0.426314	0.795016		0.0657012	0.0014858	Down	0	0	0	0	0	2.16831	0	0.634889	0	0	0	0	5.52827	8.548	1.36043	2.50515	0	0	0	0	0.573661	0.359667
TRINITY_DN1022_c0_g1_i1_3	1.44079	0.90163		2.17847	0.692358		1.73172	0.573123		1.69869	0.685315		1.75149	0.84708		0.780282	0.876367		2.1273	0.538031		1.17107	0.956837		0.713917	0.802699		3.82139e-16	1.81088e-27	1.67276	4.48979	1.31597	0	1.25917	1.67684	6.82922	2.1803	0	3.64106	2.30801	1.39074	0.980379	3.11823	2.15988	1.63127e-23	2.47146	7.0818	2.27237	0.925981
TRINITY_DN1022_c0_g1_i1_7	0.0774249	0.524606					0.00169309	4.02176e-12	Down	50.2964	8.61546e-06	Up							0.00676054	3.66659e-07	Down	10.7298	0.0686331		0.227467	0.00711406	Down	0	0	0	0	0	0.179348	0.373502	0	0	0	0	0	7.67584	6.5619	10.2331	1.92701	0	0	0	0	1.67169	2.49089
TRINITY_DN1022_c0_g1_i1_8	0.0646435	0.498055					0.00461569	1.02062e-06	Down	15.6412	0.0161012	Up							0.00865412	3.32006e-05	Down	7.00943	0.269561		0.481803	0.431736		0	0	0	0	0	0.260508	0.541222	0	0	0	0	0	1.38984	2.35274	7.37751	0.84207	0	0	0	0	2.28282	2.02384
TRINITY_DN10220_c0_g1_i1_6	0.773657	0.778183		0.0226419	3.57216e-10	Down	0.0276238	5.9886e-12	Down	0.604095	0.419109		0.384743	0.112998		16.4721	6.03596e-05	Up	0.347875	0.0141852	Down	0.860443	0.887276		1.50953	0.286755		1.00277	2.7783	3.35992	3.89566	1.0797	5.87219	4.44339	3.19364	0.0753658	0	0.117172	0.0395189	2.3454	2.46138	2.12719	1.78883	1.55438	1.51999	0.339278	1.04658	4.92395	2.29273
TRINITY_DN10223_c0_g1_i1_7	0.99935	0.999698		1.13103	0.93996		1.30907	0.819606		0.817194	0.899794		0.0903194	0.16186		0.0761344	0.0313015	Down	0.136851	0.0612914		0.657714	0.743396		0.845585	0.907446		0	1.87234	0.79405	1.31473	0.276014	1.43212	1.22283	1.07463	0.142784	1.29485	0.447454	2.26996	2.39824	0.14442	0.302186	0.575035	9.96267e-26	0.135346	0	0.279666	1.29783	0.749734
TRINITY_DN10227_c0_g1_i1_1	1.50508	0.585405		0.211861	0.265508		0.308084	0.432614		0.950904	0.967869		0.430588	0.657245		2.00565	0.823825		0.57661	0.795045		1.09717	0.97437		1.20856	0.928198		1.06144	2.51536	1.91998	2.20566	2.02636	1.37402	0.974107	0.968108	1.5246	0	0	0	0.496089	1.99155	1.07766	1.56022	0	2.98436	0	0.493843	4.08253	0
TRINITY_DN10227_c0_g1_i1_7	13.6225	1.22806e-07	Up	0.0557799	1.15592e-07	Down	0.559767	0.658954		1.21977	0.92067		0.180959	2.25816e-06	Down	3.13992	0.0856106		4.07889	0.00113861	Up	0.583755	0.642829		0.505583	0.643265		2.47651	4.27872	5.69662	7.8827	0.809766	0.251322	0.289336	0.217812	0.253005	0.630031	0.105643	0.0535308	0.985083	0.86139	0.0624084	0	0.930374	1.09189	0.614337	1.31269	0.266358	0.390674
TRINITY_DN1023_c0_g1_i1_2	0.0260764	0.200571								0.0463428	0.16395								0.0239693	0.00406251	Down	1.03024	0.990511		23.5523	0.0299532	Up	0	0	0	0	0	2.81473	1.91813	0.158018	0.333074	0	0	0	0	0	0	0.17066	0	0	0	0	2.11905	0.558022
TRINITY_DN10230_c0_g1_i1_6	0.299661	0.119372		1.26689	0.547368		0.330277	2.29871e-05	Down	1.08914	0.939397		0.485895	0.202863		0.370508	0.00377649	Down	0.0913288	1.74478e-14	Down	1.5983	0.638979		1.51814	0.282419		2.32495	3.87094	3.60064	5.76871	2.03185	13.9991	16.403	19.5017	4.01856	4.72962	4.66696	4.78828	12.2709	9.76838	12.3364	25.0669	2.18383	2.41156	0.749303	2.79021	24.3482	31.2952
TRINITY_DN10231_c0_g1_i1_2	0.0835935	0.329336		1.58165	0.866613		0.200909	0.0580093		0.605677	0.768269		1.8128	0.920998		1.09597	0.973297		0.217685	0.314169		0.674488	0.861472		1.15009	0.913951		2.86665	0	0	0	0	18.1791	5.8509	11.6071	1.30035	0	1.38851	1.4537	2.31352	11.8825	1.22079	5.95405	0	0	5.46945	0	3.45303	14.6779
TRINITY_DN10231_c0_g1_i1_5	0.887758	0.961859		2.56371	0.0732353		5.21139	0.0774038		0.392855	0.764872		1.62421	0.766233		0.605776	0.595124		1.92628	0.457224		0.718003	0.905459		1.93453	0.679174		0.735759	0.68721	1.67375	0.745487	2.05863	0	0	2.2854	1.38796	2.09605	2.90634	2.63023	1.03937	0.719084	0	0	3.41962	0	1.40953	1.72447	1.04462	0.718417
TRINITY_DN10231_c0_g1_i1_6	1.355	0.414233		0.846234	0.352647		0.856313	0.339815		1.25111	0.51891		0.801331	0.29894		0.910899	0.640932		0.80718	0.119413		1.32499	0.460245		1.11212	0.607976		4.05789	3.97233	4.42847	3.31833	2.13279	3.65861	3.48327	2.73267	2.91108	3.19769	3.16517	2.97649	3.65108	3.30881	3.67933	4.58064	3.13771	3.8685	2.92337	3.41765	4.36034	4.37264
TRINITY_DN10232_c0_g1_i1_7	0.849653	0.948073		0.121311	0.226077		0.122312	0.187263		0.798213	0.921108		0.199666	0.487228					0.172498	0.240438		0.997247	0.999253		1.32323	0.889199		0.45066	0.421704	0	2.04938	0	0.724398	1.43542	1.43447	0.225929	0	0.244174	0	1.52064	0.869127	0	0.499081	0.213639	0.446765	0	0	2.03745	0
TRINITY_DN10236_c0_g1_i1_6	1.76895	0.585216		0.0798145	0.0195948	Down	0.225076	0.441464		0.579376	0.735798		0.023059	0.00104056	Down				0.0200531	1.38208e-05	Down	2.00567	0.518002		3.72051	0.154675		5.45732	1.56012	2.25321	1.68912	0.387821	1.06986	1.13545	3.3909	0.798057	0	2.32529e-06	0	1.54247	1.5895	0.412887	0	0.25658	0	0	0	3.82266	2.39535
TRINITY_DN10239_c0_g1_i1_3	0.0733725	0.517005								0.390466	0.777697								0.0718043	0.336509		0.95793	0.992966		2.51053	0.77849		0	0	0	0	0	0	1.18999	0.469238	0	0	0	0	0.329225	0	0	0.322751	0	0	0	0	1.48742	0
TRINITY_DN10242_c0_g1_i1_3	0.021865	0.320328					0.0104134	0.00516572	Down	2.27411	0.736002								0.00896313	0.0711582		2.28388	0.846198		1.05402	0.985526		0	0	0	0	0	0	2.83763	2.06342	0	0	0	0	4.29616	5.60333	0	1.89198	0	0	0	0	10.9218	0
TRINITY_DN10242_c0_g1_i1_5	0.44397	0.6624		4.69374	0.165552		1.15273	0.844865		1.60243	0.683209		3.60078	0.32505		0.736764	0.644984		1.54219	0.620341		0.964401	0.988629		0.626977	0.725439		1.17709	0	0.720975	0	2.65843	0.316074	0.718285	0.710302	2.2872	1.89444	3.19436	0.41253	2.57111	0.751544	1.59705	2.35335	1.80154	1.48072	1.47671	2.22315	2.64487	2.15332e-18
TRINITY_DN10245_c0_g1_i1_7	2.04391	0.557401		1.64369	0.358154		2.08915	0.430359		1.44506	0.876071		1.4312	0.787795		0.835485	0.851115		7.79297	0.0685979		0.357717	0.729057		0.269962	0.519826		1.67121	2.01598	2.99028	1.65676	2.70393	0.460275	1.48652	0	5.28847	3.6916	1.69472	2.32432	4.10365	1.58372	0.565914	0	0.998256	4.64794	0.521768	6.85676	0	0
TRINITY_DN10247_c0_g1_i2_2	0.529199	0.827421		0.37354	0.685268		0.649745	0.854182		0.294895	0.616057		1.43105	0.880655		3.71025	0.226785		0.589188	0.607269		1.30921	0.937005		4.52233	0.440963		0	1.37095	6.98468e-50	2.42989	0.203979	1.28192	6.1568	4.05364e-43	0.732793	0.71173	2.85954e-10	0.0403466	0.0465413	7.45358e-60	0.754829	1.48187	2.07384	2.02709	1.40547	0.443445	0.718524	6.09079
TRINITY_DN10249_c0_g1_i1_7	10.958	0.122878		0.468314	0.279239		20.5948	0.0161097	Up				0.375994	0.264262		0.775391	0.793044		31.9421	0.0153999	Up							1.42973	0.671244	1.20158	2.49501	0.56729	0	0	0	0.229934	0.687276	0.601111	0.983646	0	0.127607	0	0	0.453369	1.1549	0.228717	0.463833	0	0
TRINITY_DN1025_c0_g1_i1_4	4.17207	0.491332		2.40368	0.301204		2.98039	0.351452		3.15862	0.702681		0.390886	0.708334		0.157949	0.0702394		0.341874	0.363507		4.87212	0.414615		1.52867	0.829087		0	2.28998	3.71597	3.41226	0	0	1.39573	0.680545	3.86286	4.59068	8.7626	3.38732	0	1.36984	0	6.39812	3.03722	0	0	0.774246	3.48407	4.29303
TRINITY_DN10250_c0_g1_i1_3	0.00766652	0.126223					0.600833	0.8687		0.143273	0.453709											0.0318759	0.374926		0.233273	0.70222		0	0	0	0	0	0	3.69547	8.26029	0	0	0	0.97685	0	0	1.38331	0.426849	0	0	0	0	0	0.435608
TRINITY_DN10252_c0_g1_i1_3	0.722822	0.802156		1.34566	0.756237		1.99482	0.101949		0.460759	0.226626		0.52504	0.554773		0.37945	0.0158635	Down	0.525051	0.0431197		0.731238	0.72549		1.70094	0.219239		1.4983	2.41416	1.29255	13.1596	2.75897	6.0399	5.40424	11.3858	2.88702	5.08993	5.79308	9.15375	2.32827	3.95693	3.48207	2.26778	2.16161	2.36705	1.86203	4.22859	4.35686	4.0039
TRINITY_DN10253_c0_g1_i1_6	0.047404	0.00819505	Down	0.078443	0.302794		0.0106797	1.17853e-05	Down	0.32743	0.294085		0.433695	0.712264					0.0211923	4.72969e-11	Down	0.971085	0.98742		3.14257	0.010298	Up	0.302417	0.284971	0.186907	0	0.0964755	6.86923	5.59316	4.50647	0	0	0	0	1.62761	1.99377	0.553193	1.42924	0.0945234	0	0.0980557	0.197028	3.59226	3.19046
TRINITY_DN10256_c0_g1_i1_2	1.28261	0.425635		1.14046	0.289348		1.68044	5.3321e-05		0.795677	0.571303		1.15138	0.253553		0.97142	0.80561		1.54919	4.85274e-06		0.921118	0.878407		1.21714	0.221957		47.2343	52.6426	54.6863	42.8614	57.7701	36.2055	33.9674	32.6835	53.7357	46.6182	55.5329	51.0654	32.7598	36.3792	30.5066	29.5504	60.1802	59.4006	59.1543	60.9638	40.1377	45.8064
TRINITY_DN10259_c0_g1_i1_6	0.544498	0.536181		2.36439	0.15398		2.56483	0.150324		0.443408	0.44098		1.78718	0.606461		0.728484	0.700032		0.833014	0.837835		1.11013	0.959844		2.71219	0.348399		0.410816	1.2233	0.325887	1.07065	3.87392	0.525977	0.943542	0.731417	3.5949	1.02206	0.955015	1.20811	1.44759	0.794547	0.302597	0.172059	0.85112	1.40588	0.22838	3.42278	0.765475	0.299704
TRINITY_DN1026_c0_g1_i1_8	0.0952499	0.559688					0.0143207	0.000114662	Down	7.36491	0.213597								0.0222347	0.0546808		4.02321	0.690316		0.572445	0.643265		0	0	0	0	0	0	1.05023	0	0	0	0	0	1.1162	1.94831	2.92226	1.33631	0	0	0	0	1.33902	2.28628
TRINITY_DN10260_c0_g1_i1_2	0.502015	0.62566		1.34768	0.866251		1.07851	0.950791		0.588744	0.635269		2.09035	0.65914		1.49075	0.756623		1.28812	0.756703		0.807677	0.890053		1.42255	0.738042		2.12374	0	0.971463	0.544955	0.504896	2.75055	2.9152	0.948875	0.510949	0	1.60828	2.25882	0.498229	0.506799	1.07597	2.08604	2.94319	0.48242	3.59858	0.494568	0.498673	2.63417
TRINITY_DN10261_c0_g1_i2_6	2.48453	0.467369		0.212175	0.070646		0.821773	0.881329		0.604877	0.767649		0.493188	0.496323		2.25168	0.467127		0.730391	0.718203		1.67237	0.80974		2.96807	0.346041		2.21346	0.886318	0.752854	0.593476	0	0.489909	1.00325	0.347433	0.336898	0.113043	0.359454	0.0486976	0.120576	0.274408	0.270753	0.358096	0.235574	1.19153	0.578412	0.233907	0.497282	0.126914
TRINITY_DN10262_c0_g1_i1_4	0.0293083	0.383327					4.17758e-07	4.00032e-09	Down	3.17941	0.797185								3.01904e-08	1.85619e-12	Down	44.9313	0.279367		13.4501	0.443229		0	0	0	0	0	0	1.38574	0	0	0	0	0	0	0	0	4.85427	0	0	0	0	1.77836	61.5251
TRINITY_DN10264_c0_g1_i1_6	3.54253	0.32603		0.231527	1.69246e-09	Down	2.0246	0.15479		0.347448	0.437368		0.518736	0.0776375		2.14923	0.0518532		8.08174	0.00270377	Up	0.210501	0.430274		0.638601	0.724922		11.6317	9.99705	10.2996	12.5674	12.0525	0.800714	1.0596	0.104558	2.77895	1.23941	2.08859	3.41398	1.27038	0.32413	1.34244	2.1417	3.37012	7.26745	3.83029	10.3022	0.218606	0.221055
TRINITY_DN10264_c0_g1_i1_8	3.14179	0.698054		0.895391	0.971531		0.1501	0.188029		16.0457	0.0685543		0.592361	0.81362		0.642971	0.861459		30.7713	0.0986569		0.055295	0.544126		0.00359507	1.69618e-06	Down	1.3205	0	3.04432	0.670578	1.7716	0	0	0	4.33728	0	0	0	5.05871	16.7866	1.75762	4.60844	1.21392	0	1.26212	0.622738	0	0
TRINITY_DN10265_c0_g1_i1_6	1.13225	0.81317		1.12026	0.596509		0.898369	0.58904		1.29999	0.576166		0.986714	0.968112		0.847564	0.231894		0.888738	0.135999		1.22249	0.707942		0.993223	0.978232		15.4243	12.9067	11.2561	10.5868	13.6433	17.2979	9.70836	6.21718	14.7696	13.8375	13.0428	10.0109	15.0393	17.6083	14.0128	13.6117	11.5132	13.3202	13.0264	14.4413	14.3132	14.5372
TRINITY_DN10266_c0_g1_i1_2	0.056708	0.478486					0.131675	0.318473		1.27932	0.941339								0.0379465	0.123436		1.42765	0.924301		1.19442	0.93594		0	0	0	0	0	2.08392	0	0.206611	0	0.380227	0	0	0.643748	1.76188	3.3939e-92	0.217084	0	0	0	0	0	1.01369
TRINITY_DN10266_c0_g1_i1_6	2.23175	0.586882		0.204151	0.159771		14.4395	0.364205		0.0273772	0.155798		2.45106	0.207573		11.4476	0.00180797	Up	15.3999	0.000435223	Up	0.323608	0.707909		12.4913	0.486943		3.34065	3.63455	2.1051	0.584921	3.76085	0.519836	0.527492	0	0	0.56004	0	1.27024	0	0	0	0	4.71111	3.12393	6.37626	10.6827	0.56215	0
TRINITY_DN10266_c0_g1_i1_8	2.15548	0.69173		0.452886	0.615295		0.78653	0.902983		1.16537	0.960788		1.24715	0.929207		2.68707	0.46502		16.8539	0.0855636		0.159556	0.573881		0.148994	0.568284		2.70831e-15	0.852233	1.67977	3.27297	0.347254	1.289e-21	1.20894	1.18817	1.42823	4.46491e-24	0.910879	0.230665	1.71867	1.54505	8.33538e-08	5.15007e-23	2.17998	2.65344	0.000527918	3.03702	0	0
TRINITY_DN10268_c0_g1_i1_2	0.0382434	0.421688					0.0742813	0.307494		0.579097	0.860394											0.318003	0.793612		0.576403	0.839124		0	0	0	0	0	3.2995	0.223125	0	0	0	0	0	0.717133	0	1.06085	0.237327	0	0	0	0	0	1.01472
TRINITY_DN10268_c0_g1_i1_6	5.10532	0.414309		0.0583786	3.48776e-05	Down	52.9717	0.010786	Up	0.00473671	0.013488	Down	0.596837	0.207452		9.87504	0.000877178	Up	1034.82	3.1046e-18	Up	0.00264252	0.0582166					9.53135	7.06836	6.15496	3.31295	5.67914	0.0134281	0.00707697	0.0219863	0.469809	0.831957	0.0870897	4.02616e-21	1.73688e-23	0.00230936	0.0150408	0	5.56813	4.20657	3.71233	2.65206	0.00959341	0
TRINITY_DN10268_c0_g1_i1_8	0.59121	0.717971		4.24908	0.337453		0.685749	0.747852		3.34422	0.0973845		1.07059	0.985186		0.245133	0.422603		0.766517	0.835134		0.80451	0.89742		0.253375	0.0556179		0	0.469333	0.48148	0.496099	1.0025	0.850396	0.534694	0.271911	1.32797	0	4.80411	0.279078	1.46144	2.80098	3.02922	2.02904	0.941218	0	0.965293	0	0.907184	0.645922
TRINITY_DN1027_c0_g1_i1_2	0.533824	0.748136		0.677323	0.890717		0.38757	0.558769		0.856495	0.930472		2.32762	0.744568		3.34475	0.438932		4.8118	0.260261		0.254939	0.455908		0.306362	0.55903		3.83607e-20	0.712694	1.25474e-20	2.97459	2.88399	1.8978	0.666493	1.7703	0	1.04062e-19	1.52683	0.78898	0.688371	0	2.24723	3.48386	7.33458e-14	3.5138	2.95886	2.88181	1.40664	1.33691e-12
TRINITY_DN10270_c0_g1_i1_6	42.7916	0.349803		1.43724	0.896757		1.22216	0.88908		45.3997	0.090604		0.192654	0.745057		0.128984	0.242204		0.328229	0.577156		23.9638	0.414543		0.573608	0.770939		3.52288	0	0	0	0	0	0	0	1.63126	0	1.13264	1.75605	1.61934	1.71263	0.585667	0	0	0.679262	0	0	0	0.277074
TRINITY_DN10271_c0_g1_i1_3	0.234029	0.611763								0.469106	0.72205								0.183198	0.220219		1.54696	0.840959		3.49624	0.317248		0.556284	0	0	1.01294e-21	0.266201	0.356772	1.54547	3.10572e-25	0	0	0	8.67842e-24	0.324242	0	0.374091	0.320959	0	5.34813e-25	0.567052	0	0.692418	0.911018
TRINITY_DN10273_c0_g1_i1_1	2.16386	0.7524		0.0175777	9.18853e-05	Down				0.0312627	0.342422		1.78766	0.442882		98.1278	6.39602e-06	Up	121.557	3.99754e-06	Up	0.0287532	0.458328					1.52808	1.88709	0.921974	1.55188	3.1103	0	0	0	0	0	0	0	0	0	0	0	3.51679	4.34133	0.973054	2.40442	0	0
TRINITY_DN10276_c0_g1_i1_5	4.25813	0.609359		19.1006	0.000135091	Up	1.00949	0.991815		72.5629	0.000152473	Up	1.87499	0.831564		0.0960342	0.000913763	Down	1.87632	0.702889		4.17981	0.697305		0.0608218	0.0293695	Down	0	0.44839	0	0.972253	0.227868	0.209281	0	0	3.01647	5.18876	8.89188	8.93038	7.68562	0.232562	11.8211	8.01402	0.221916	1.13074	1.61005	0	0	0.476493
TRINITY_DN10277_c0_g1_i1_7	0.186618	0.650721		4.03715	0.411016		1.3418	0.802217		0.532713	0.829943		3.52412	0.594516		0.834876	0.918139		3.07799	0.466522		0.207648	0.749456		0.402674	0.565123		0.875908	1.25845e-23	0.533625	9.49888e-26	1.86513e-109	8.36015e-71	4.56018e-55	6.55204	3.26378	0.570338	1.19957	7.05106e-81	1.98121	0.65328	0.669762	0.925	7.58721e-25	0.27922	1.68747	2.98056	0.911913	0.643713
TRINITY_DN10279_c0_g1_i1_6	5.59197	0.523906		0.326239	0.478186		17.7242	0.111898		0.0859181	0.536522		0.73498	0.873632		2.15687	0.42266		19.4443	0.0025646	Up	0.182115	0.752042					4.22627	5.67108	1.07886e-27	0.381775	2.15515	0	0	0	0.385842	2.1782	0	0.392012	0.178339	0	0	7.72988e-20	2.82354	1.764	1.43841	1.79591	2.41543e-06	0
TRINITY_DN10281_c0_g1_i1_1	0.615675	0.813903		0.863974	0.960377		0.662164	0.856913		0.739287	0.895352		2.81948	0.535884		3.12583	0.335442		2.46658	0.291898		0.676598	0.846109		0.970936	0.991722		1.81889	2.74234e-14	1.61204	8.81588e-09	2.47431	0.401301	2.03198	0.817739	0	1.71407	0	0.947873	0	0	2.6815	1.64999	1.65203	4.98928	0.848885	2.58503	0.833438	0.853244
TRINITY_DN10281_c0_g1_i1_5	0.115542	0.193165		15.0125	0.013584	Up	3.18547	0.256256		0.510925	0.697546		3.72925	0.662604		0.2423	0.146798		0.380351	0.453621		1.11469	0.960573		2.33921	0.65327		0.20035	0	0	0.201714	0.767626	0.391486	0.963001	0.784882	0.757131	0.765447	1.41612	1.46008	0	0.236847	1.1531	0.208269	0.185694	0.192548	0.967555	0	1.47588	0
TRINITY_DN10282_c0_g1_i1_5	0.0952499	0.559688					0.00391302	0.00026863	Down	26.9832	0.0899046								0.000565754	1.12862e-05	Down	157.998	0.00633639	Up	6.41213	0.220625		0	0	0	0	0	0	0.848203	0	0	0	0	0	0	8.73333	9.9117	2.18572	0	0	0	0	5.6519	10.179
TRINITY_DN10283_c0_g1_i1_3	1.10765	0.841832		0.309084	9.00924e-14	Down	0.415916	1.17897e-06	Down	0.773645	0.524658		0.62023	0.0149273		1.93808	0.00229009		0.748153	0.109112		0.908476	0.86792		1.23381	0.259518		11.1702	11.8983	13.388	11.7731	6.72065	12.5213	14.4451	10.9271	4.05739	3.97278	3.15047	2.52097	8.83744	7.21474	8.65088	10.301	9.41615	7.51604	8.30068	6.16491	11.8097	10.6837
TRINITY_DN10284_c0_g1_i1_5	1.72616	0.394897		1.66343	0.187077		1.49724	0.245021		1.77903	0.327431		1.68537	0.276384		0.981537	0.966911		5.08295	0.00049207	Up	0.55775	0.581018		0.328911	0.0761267		6.5008	3.28269	7.72236	8.68325	5.35896	4.08046	1.85839	4.25585	15.2757	9.35434	8.52828	7.15526	5.66289	5.11464	10.152	7.10714	15.6732	11.857	10.841	7.94596	5.0457	1.97538
TRINITY_DN10286_c0_g1_i1_1	0.578283	0.882491		1.6093	0.779763		29.1994	0.114207		0.0269498	0.317593		4.04499	0.128		2.43031	0.356893		11.2964	0.0346854	Up	0.187535	0.751295					0.587151	0	1.09571	1.18918	5.23128	0	0	0	0.563829	0.565412	2.95425	0	0	0	0	0	1.12363	3.90622	3.51681	3.5	0	0
TRINITY_DN10286_c0_g1_i1_2	0.0619042	0.490595					0.0302496	0.220416		2.24103	0.847752								0.0526861	0.207345		1.11504	0.982214		0.489327	0.767355		0	0	0	0	0	2.00073	2.55661e-06	3.45124e-22	0	0	0	0	1.39191	7.21074e-14	9.22495e-08	3.0497	0	0	0	0	0.448145	1.30075
TRINITY_DN1029_c0_g1_i1_4	0.0679024	0.418174								0.497556	0.748882								0.0430322	0.067958		1.48132	0.866494		3.09685	0.470407		0	0	0	0	0	0.430333	0.680033	0.416762	0	0	0	0	0.152682	0.522902	0	0.147424	0	0	0	0	0.310064	1.59746
TRINITY_DN10291_c0_g1_i1_2	1.33239	0.706141		0.449853	0.0308464	Down	1.45784	0.602734		0.369901	0.270354		1.17125	0.799199		2.50986	0.0282098	Up	11.4588	2.36907e-08	Up	0.130608	0.0102083	Down	0.360039	0.285924		4.74818	4.91373	4.76459	5.81048	7.01331	2.81631	1.29962	4.57022	3.85622	1.42894	1.46854	1.52678	0.428803	0.863246	1.36251	3.54992	5.349	3.37057	6.35311	9.96265	0.436008	0.899451
TRINITY_DN10294_c0_g1_i1_4	0.0399612	0.158007								0.0387594	0.0990464								0.0297741	1.16473e-05	Down	1.18387	0.942494		31.9678	0.00021404	Up	0	0	0	0.964364	0.896667	13.0642	9.94796	0	0	0	0	0	0.83778	0	0	0	0	0	0	0.894337	6.00242	6.37443
TRINITY_DN10295_c0_g1_i1_1	1.62373	0.569922		0.359462	0.0152791	Down	0.229286	0.000137561	Down	2.28913	0.295015		1.4126	0.312145		3.79135	0.000191163	Up	1.44654	0.062382		1.50347	0.719623		0.690073	0.211388		1.17041	1.66542	1.02946	1.02145	1.79064	1.00465	0.297956	0.194189	0.573159	0.466912	0.47222	0.108245	1.69356	1.41856	2.33005	1.98967	1.64139	2.24477	1.83273	1.55507	1.25775	1.23609
TRINITY_DN10297_c0_g1_i1_8	0.261888	0.324581		0.12016	0.0125923	Down	0.0207763	1.42514e-07	Down	1.43961	0.821942		0.523811	0.48134		4.23556	0.182		0.0904941	6.87319e-07	Down	1.53307	0.823888		1.12051	0.890798		0.396783	0.518566	0.657011	0.808486	3.05707e-81	4.52065	1.30041	3.28537	0.107621	0.0537573	0	0.0569158	4.63997	3.39609	0.903493	4.67131	0.561042	0.21013	0.36425	0.160142	3.4258	1.53502
TRINITY_DN10298_c0_g1_i1_1	1.28827	0.853449		0.3135	0.207003		0.679142	0.662419		0.544327	0.517336		0.963416	0.984481		2.93697	0.106459		1.66355	0.47892		0.722888	0.816118		1.38135	0.805627		2.17901	1.15814	0.725027	0.054613	0.854632	1.18771	0.507872	0.753402	0.319749	0.105314	0.276992	0.516847	0.265117	0.111856	0.402079	1.13595	0.306632	1.93047	0.919902	0.98494	0.655308	0.111842
TRINITY_DN10298_c1_g1_i1_2	0.430125	0.854957		5.38859	0.301039		17.2496	0.0372466	Up	0.112075	0.540025		8.24861	0.19919		1.46331	0.70331		4.9543	0.0735983		0.631175	0.90586		5.8387	0.496284		1.00678	3.05266e-06	4.90714e-20	5.02768e-07	2.50872	0.149572	0	0	1.93332	2.10106	0.154081	0.719817	0.225925	0	0	9.9157e-08	1.23776	0.627864	4.85123	2.085	0.639707	0.990919
TRINITY_DN10300_c0_g1_i1_3	0.0150652	0.0228054	Down				0.0126309	0.00192123	Down	0.470459	0.654176								0.0353081	0.000450876	Down	0.792521	0.909175		1.73533	0.613964		0.176651	0	2.71542e-14	6.23495e-17	0.00490115	3.77961	3.088	3.51308	0	0	0	0	2.60947	0.158827	0.165614	2.35146	2.81803e-25	0.331485	0	1.15656e-07	3.73143	1.14464
TRINITY_DN10301_c0_g1_i1_5	0.650034	0.849057		3.95156	0.145618		5.30868	0.239279		0.456513	0.816024		0.187308	0.574499		0.0458343	0.0106405	Down				0.0457654	0.434504					0	0.273814	0.557036	0.912466	0	0.298335	0.606826	1.49493	0.304165	2.0866	1.93735	1.64882	1.2852	0	0	0	0	0	0.294114	0	0	0
TRINITY_DN10304_c0_g1_i1_1	1.87217	0.575044		0.633888	0.391615		2.41976	0.256158		0.434605	0.599211		0.948361	0.959095		1.43428	0.497757		2.50648	0.0344772	Up	0.656979	0.807655		1.58662	0.68609		1.94792	2.11179	1.24354	0.919626	2.66932	0.549932	0.275921	0.138448	0.723964	0.986649	0.588633	1.22511	0.426487	0	0.767135	0.432067	1.00371	2.34864	1.15683	1.73547	0.730646	0.608068
TRINITY_DN10304_c0_g1_i1_5	2.41008	0.725617		2.75976	0.450902		7.99942	0.0250768	Up	0.797933	0.938934		1.30018	0.916562		0.450963	0.156898		2.5109	0.422733		1.27982	0.948101		1.75847	0.859874		0	1.88758	6.45441	0	0	1.67212	0.910169	0.887517	3.83229	3.84238	10.0914	3.18963	1.83769	0.900485	0	0	3.7091	2.84022	0.948916	3.82591	0.926962	0
TRINITY_DN10305_c0_g1_i1_3	0.48981	0.709171		2.42732	0.392795		2.87892	0.237671		0.381237	0.575078		1.08306	0.977139		0.427631	0.382796		0.80593	0.82023		0.642457	0.829927		1.75284	0.652831		1.13728e-12	2.34116	0.863187	1.46137	1.7941	0	2.70008	4.83643	4.78633	0.47249	2.03021	3.20942	1.88896	0.956523	0	0.968404	0.0563107	1.29635	1.3766	2.68224	0.472948	2.94201
TRINITY_DN10306_c0_g1_i1_5	0.0326921	0.236957					0.220818	0.594838		0.431464	0.732004								0.0362976	0.122297		0.852217	0.958618		2.05676	0.748888		0	0	0	0	0	1.2011	0.403627	2.20147	0.371601	0	0	0	0.852105	0	0	0.892178	0	0	0	0	0.64562	0
TRINITY_DN10307_c0_g1_i1_1	1.73434	0.805389		0.360456	0.34839		5.51988	0.286539		0.0961621	0.363972		0.776735	0.858846		2.05561	0.466924		9.48435	0.0211889	Up	0.131369	0.550053					0.986083	3.03644	2.40054	0.331014	3.76385	0	0.571957	0	0.309908	0.920074	0	1.00333	0.299176	0	0	0.151867	1.00373	2.26229	0.617058	1.8551	0	0.315464
TRINITY_DN10307_c0_g1_i1_3	0.512516	0.813903		1.59896	0.738517		3.46009	0.347374		0.211034	0.599438		0.280629	0.700363		0.168888	0.252296					0.0343178	0.478478					0.426631	2.22991e-22	1.02919	0.374874	3.24561	0	0.365293	0	1.46128	0.370024	0.393092	0.402237	0.391742	0	0.425633	1.85357e-22	0.00891453	3.54836e-33	0	0.556829	8.44999e-24	0
TRINITY_DN10307_c0_g2_i1_3	9.27844	0.295291		0.3213	0.446443								1.54246	0.838359		4.63323	0.227303		5.69998	0.261396								0.472925	7.03068e-09	0.58395	0.310696	0.102808	3.25429e-27	3.47275e-05	0.0987847	0.104615	0.102938	0.217178	0.0277583	0.10581	0	5.62066e-25	0.000301669	0.243733	0.200407	1.79928	0.154958	0.433787	9.53309e-27
TRINITY_DN10308_c0_g1_i1_1	1.48373	0.784284		0.381865	0.439171		1.02281	0.993019		0.510745	0.796977		0.65459	0.685913		1.62583	0.739227		7.40098	0.128661		0.125944	0.504915		0.255519	0.72577		1.6263	1.00692	1.46643	2.23553	2.54501	0.465813	1.49009	0	0	0.522426	0	1.73481	0	0	1.6864	0.531724	0.986295	1.0159	0.519516	2.05986	0	0.530307
TRINITY_DN1031_c0_g1_i1_1	0.782265	0.939727		2.97354	0.1083		2.07212	0.446004		0.950408	0.990479		1.41271	0.839185		0.453693	0.396905		2.57842	0.628055		0.393793	0.870894		0.433645	0.777295		0.999407	0.931477	1.82817	0.506208	5.78762	0	0	0	1.02384	1.96795	5.83414	2.19767	0.658931	0	1.63209	3.56667	3.50204e-25	2.30803	2.37706	1.42254	0	0
TRINITY_DN10312_c0_g1_i1_6	4.18819	0.18945		0.496472	0.473287		1.42192	0.759331		1.34994	0.869061		0.859751	0.904378		1.68071	0.591757		1.79698	0.345518		1.92775	0.696576		1.54114	0.705117		4.09546	4.3855	0.959376	4.1609	1.6008	1.39433	0.506521	0	2.76264	1.14684	2.32132	0	1.00308	0.266044	2.61873	0.517089	2.69352	2.71113	5.70073	1.09275	0.510269	2.10528
TRINITY_DN10314_c0_g1_i1_1	1.0792	0.941062		1.39886	0.541564		2.0538	0.133424		0.677287	0.651656		2.08259	0.278839		1.42977	0.4455		1.7642	0.211992		1.22653	0.832244		1.91979	0.340953		2.03609	2.37852	1.61307	0.5219	2.17286	1.09615	1.36802	1.594	1.9933	2.21857	2.10032	2.19066	1.63132	0.490276	1.51915	0.719031	4.5527	5.02583	2.96068	1.67961	2.37412	1.46171
TRINITY_DN10315_c0_g1_i1_3	0.0205417	0.00197909	Down	0.589743	0.677065		0.0229433	9.30576e-15	Down	0.514289	0.608578		0.183155	0.128579		0.297811	0.0613298		0.00356375	5.306e-55	Down	1.0742	0.972031		2.1726	0.0517723		1.36444	3.11573	63.4921	2.17872	6.06424	1292.4	1147.6	875.098	14.6365	17.533	2.81432	2.47518	303.992	359.333	255.052	851.092	1.52804	6.38577	1.08652	4.32077	774.119	690.003
TRINITY_DN10315_c0_g1_i1_7	1.83126	0.468216		0.503996	0.289746		1.2339	0.712522		0.697108	0.621111		0.342397	0.165298		0.659903	0.437983		0.45644	0.0509682		1.37133	0.506564		2.05024	0.196407		1.08978	2.53322	5.9423	9.83991	2.51729	3.6792	2.67153	2.16023	1.73374	1.72882	1.96482	3.54537	3.60018	1.26322	0.670613	2.43075	2.36637	2.65694	1.3839	0.673037	5.49528	3.6216
TRINITY_DN10316_c0_g1_i1_1	1.49366	0.5352		0.798539	0.651922		1.44826	0.519356		0.750961	0.780612		0.983927	0.981596		1.18922	0.736732		1.1908	0.572325		1.1757	0.879462		1.6431	0.390664		4.26277	4.73313	3.59078	5.14171	6.29371	2.60024	2.80763	1.0661	6.1409	3.31595	1.72728	2.02217	3.38521	0.623549	3.36274	2.21248	2.58806	6.29358	4.59212	5.13904	5.70045	4.01737
TRINITY_DN10318_c0_g1_i1_3	0.264562	0.119008		0.119546	2.49813e-08	Down	1.01596	0.984755		0.0292708	2.94876e-07	Down	0.578359	0.0593795		4.66252	0.000143311	Up	1.09222	0.835442		0.138993	0.034273	Down	5.05202	0.00548647	Up	4.42826	4.58586	3.55049	2.74212	1.96535	8.62667	13.7441	31.6734	0.844616	0.372803	0.194966	0.303404	0.534511	0.49641	0.29488	0.459525	2.50037	2.02066	2.41682	2.40604	2.22253	0.734199
TRINITY_DN10320_c0_g1_i2_6	1.24758	0.883968		0.72381	0.737295		0.726436	0.781324		1.08215	0.970878		1.01839	0.992052		1.35225	0.659915		1.50563	0.528876		0.791537	0.891545		0.736003	0.857716		1.27767	0.163377	0.240034	0.336581	1.03648	0.167614	0.292842	0.252079	0.234128	0.37681	0.265686	0.453238	0.350114	1.10734e-24	0.135057	1.62272	0.49626	0.530225	0.200365	0.939201	0.409483	0.138967
TRINITY_DN10321_c0_g1_i1_5	4.5517	0.478983		1.02675	0.947667		271.798	1.33354e-11	Up	0.0144718	0.220869		1.12982	0.846494		1.05656	0.898003		347.202	7.02278e-12	Up	0.0133117	0.371924					2.47799	2.54323	2.05407	1.52806	2.11626	0	0	0	2.51798	1.5991	2.08353	1.96984	0	0	0	0	2.89716	1.32287	2.6471	3.44774	0	0
TRINITY_DN10326_c0_g1_i1_3	0.182434	0.358746		0.0235843	0.0569865		0.016114	0.0192786	Down	0.25397	0.400398		0.0314916	0.087165					0.00837477	2.55685e-08	Down	0.705746	0.854662		2.8925	0.277944		0	0.20429	0.800377	2.0602	0	6.50567	6.83859	3.70496	0	0	0	0	0.576711	2.24068	0	1.58248	0.102946	0	0	0	4.58919	2.23547
TRINITY_DN10328_c0_g1_i1_3	0.43145	0.486258		0.72108	0.800647		0.674684	0.559503		0.433213	0.205867		1.09043	0.975996		1.47396	0.722309		0.778657	0.776449		0.601528	0.584269		1.47159	0.639001		1.50089	0	0.694308	3.09999	2.83996	1.83675	3.95306	3.87893	1.44286	0.732785	0.763288	0.795431	1.99801	0.674919	1.45804	1.38346	1.39045	2.09716	0	2.783	2.75662	0.724089
TRINITY_DN10328_c0_g1_i1_6	0.0138612	0.0852228					0.00175533	6.97257e-10	Down	8.70757	0.0685997								0.000624853	1.04981e-17	Down	20.9244	0.00771016	Up	2.57931	0.212273		0	0	0	0	0	0.239967	2.35017	4.12418	0	0	0	0	22.8628	17.8797	18.182	1.4859	0	0	0	0	65.5627	47.4124
TRINITY_DN10329_c0_g1_i1_1	0.656268	0.778604		1.65014	0.699509		0.913474	0.924604		1.07729	0.956648		1.79442	0.67007		1.04775	0.962964		4.61579	0.0915242		0.244369	0.421911		0.231364	0.249507		0.744197	0	0.51254	0.279181	1.07901	0.544557	0.279028	0.455921	0.558086	1.29305	0.195337	0.305184	0.497848	0.308288	0.644528	1.19823	0.848082	0.792038	0.798471	0.443164	0.0994587	0.41374
TRINITY_DN10329_c0_g1_i1_2	0.924989	0.972467		1.72929	0.660458		2.58211	0.551944		0.578857	0.846271		2.77221	0.289572		1.54267	0.653173		1.77795	0.334537		1.39365	0.874078		2.59749	0.525937		0.333693	0.626149	0.305692	0.166855	0.643154	0.946249	0.162529	0	0.668326	0.658888	1.04137	0	0.511558	0	0.369665	0	0.46414	1.43008	0.821249	1.44267	0.702775	0.53921
TRINITY_DN1033_c0_g1_i1_3	1.90761	0.62282		1.71263	0.457024		5.2047	0.00633343	Up	0.587691	0.755538		0.76839	0.874279		0.432599	0.200598		2.12245	0.305707		0.671541	0.814313		1.20531	0.896055		3.21388	0.532057	0.502161	2.52611	1.01933	2.39034	0.25334	0.250039	3.62052	2.58496	2.24338	2.26003	0.508554	2.1586e-11	1.03066	0.516257	0.266274	0.530607	1.35537	3.42308	0.523913	1.06903
TRINITY_DN10331_c0_g1_i1_1	2.46339	0.724729		1.24081	0.845284		6.80662	0.0444879	Up	0.379146	0.823782		0.816044	0.930175		0.63091	0.680756		1.68134	0.753406		1.08176	0.989629		3.0693	0.696545		0.492488	4.15275	0.901342	0.506954	2.80884	0	0	0	2.91898	1.95288	1.02264	1.07561	0.480982	0.491301	0	0	4.30334e-25	3.27869	1.44873	0.48356	0.952705	0
TRINITY_DN10332_c0_g1_i1_1	0.28463	0.536463		3.34043	0.490595		2.48376	0.587709		0.366126	0.65612		4.04945	0.340693		1.1696	0.904086		2.63637	0.395356		0.433067	0.783762		1.27862	0.943704		2.40073e-24	0.445405	0.651108	0	0.991893	0	1.6376	1.36897	2.31826	3.49383e-22	0.740872	0.522729	0	0	1.04129	0.490915	0.661735	2.15601	0.463004	1.38318	0.495778	0
TRINITY_DN10332_c0_g1_i1_2	0.559869	0.104426		1.08963	0.771837		0.89413	0.691556		0.635667	0.23586		1.67161	0.00648894		1.47668	0.0600617		0.861784	0.326326		1.0681	0.909159		1.74861	0.0193983		5.49175	7.10301	6.91685	6.43908	9.98746	15.1335	15.6642	7.64566	6.36139	8.47604	5.18454	6.00203	6.80156	6.09208	6.69112	11.5722	11.2313	9.86471	13.6728	11.1714	14.9469	14.963
TRINITY_DN10332_c1_g1_i1_2	0.813198	0.946384								0.558769	0.834213		6.58587	0.096037		4.77944	0.10879		10.4341	0.00829561	Up	0.497067	0.831806					0	0.680156	0	0.371694	0.351657	0.601624	0.593575	0	0.315524	0	0.999713	0	0	0	0.364438	0.308387	1.73915	1.08607	2.85776	1.80475	0	0
TRINITY_DN10337_c0_g1_i1_7	2.63512	0.759205		0.567504	0.731711		3.0484	0.461477		0.472639	0.866256		0.184455	0.538059		0.314889	0.310223		0.413284	0.550237		1.20199	0.960744		2.71838	0.722896		0	0	3.51652	3.81967	0	0	2.08905	0.703242	1.49761	0.734215	0.816357	0.817076	1.44415	0	0	1.55881e-22	0	0	0.737726	0.743142	1.46143	0.772289
TRINITY_DN10338_c0_g1_i1_1	0.0823233	0.534516								0.128901	0.626075		21.3464	0.29495		10.7209	0.230132		21.9203	0.18718		0.071884	0.587636					0	0	0	0	1.53756	0	0	0	0	0	0.232631	0	0	0	0.265493	0	0	0.222869	0.860156	1.74196	0	0
TRINITY_DN1034_c0_g1_i1_1	1.02488	0.993885		0.0836282	0.169582					0.585041	0.911741		1.66479	0.779815		19.1458	0.156945		4.36897	0.423206		0.352332	0.858231					0.355991	0.334787	0.328095	0.714719	2.07171	0	0	0	0	0	0	0	0.696454	0	0.379524	0	0.655779	1.30767	0	1.34387	0.699584	0
TRINITY_DN10340_c0_g1_i1_3	0.426052	0.121241		0.403707	0.00028387	Down	0.146512	1.4027e-16	Down	1.111	0.889227		0.796937	0.401019		1.90212	0.0141758		0.230566	5.04132e-39	Down	1.46855	0.572466		1.38862	0.0430296		5.56169	5.14306	6.38366	6.76872	4.69369	20.5827	16.8115	15.0074	3.13245	2.67784	1.35248	1.7631	15.8105	16.9334	12.2858	19.2751	4.72999	4.05625	5.47844	5.93221	22.9063	21.9559
TRINITY_DN10340_c0_g1_i1_4	0.328821	0.297994		4.42961	0.00249901	Up	0.593755	0.436474		2.32839	0.435008		0.131463	0.115339		0.0284926	8.27331e-07	Down	0.024949	1.19746e-06	Down	1.7464	0.650402		0.78225	0.808412		0.335777	0.207433	0.719324	0.565859	0.317894	0.992672	3.42034	0.819912	1.56415	1.54769	1.15451	3.00641	7.17132	1.30933	0.572777	4.27256	0.103733	0.105278	0	0	2.21632	3.60957
TRINITY_DN10341_c0_g1_i1_3	1.18114	0.56086		0.916379	0.379558		1.13086	0.338372		0.890523	0.735927		0.725681	0.00890928		0.762524	0.0196212		0.960277	0.715169		0.875658	0.690357		1.03821	0.834606		30.9543	30.7004	30.9962	27.8298	22.1007	25.0152	30.1908	27.2216	28.6219	23.5243	24.8016	24.6614	27.7727	22.9733	20.9427	23.0584	20.9575	27.519	20.9481	22.947	26.3436	22.1632
TRINITY_DN10341_c0_g1_i1_5	2.60882	0.46859		1.06548	0.954728		1.30458	0.811926		1.90068	0.750959		0.669233	0.708334		0.608549	0.553103		0.740443	0.749165		2.24041	0.74189		1.21604	0.920677		0.831425	0.956323	2.20113	2.84186	1.93411	0.602185	1.16439e-34	0.316309	2.01864	3.3043	1.05706	0.356972	2.59804	0	1.04093	1.99647	1.31127	1.62195	0.337597	1.682	1.53573e-22	2.70842
TRINITY_DN10342_c0_g1_i1_3	1.01657	0.990539		1.52916	0.570642		2.95758	0.216534		0.496376	0.640029		1.36404	0.753989		0.86171	0.846988		1.17386	0.878194		1.16522	0.954829		2.43581	0.622287		0.487676	0.911152	0.793576	0.998761	0.3117	1.38722	0.277119	1.3567	1.28885	0.812717	2.13227	0.513191	0.00222954	0.541429	0.670073	0.338548	0.880454	1.8644	1.0614	0.937358	5.08065e-18	3.05161
TRINITY_DN10342_c0_g1_i1_4	6.8275	0.0387019	Up	1.49726	0.0507494		4.36851	5.02557e-13	Up	2.03845	0.552081		0.358411	0.000159598	Down	0.23021	3.80178e-10	Down	6.92284	2.18706e-05	Up	0.327181	0.496435		0.166863	0.000204652	Down	4.46902	2.99813	3.89485	3.20294	1.83506	0.31032	0.0599276	0.121538	4.29036	6.18891	4.80999	4.6973	1.30011	1.27885	1.21094	1.05839	1.74967	0.794975	1.27648	1.66519	0.327762	0.167549
TRINITY_DN10342_c0_g1_i2_7	0.281742	0.442486					0.0883751	0.00460601	Down	2.88489	0.26139								0.0281632	0.0994294		1.15611	0.959433		0.436359	0.48706		0	0.259794	0.128498	0.377061	0.165306	0.249235	0.800191	1.55661	0.136838	5.41406e-24	0.566413	0	2.397	1.40223	2.36457	1.89782	0	0	0	4.26019e-20	1.42138e-07	0.755748
TRINITY_DN10343_c0_g1_i1_4	1.4843	0.689567		0.18228	0.00877198	Down	0.174982	0.0491609	Down	1.45223	0.791513		1.00003	0.99997		5.29355	0.0116763	Up	0.868181	0.799033		1.70178	0.638462		1.24601	0.853356		0.531738	0.810404	1.42621	1.14947	0.375666	1.58358	0.441482	0.389748	0.1982	0.215441	0.0566862	0.171004	1.80542	1.64104	0.129318	0.291011	0.525051	1.7837	0.958877	0.860402	1.68667	0.800771
TRINITY_DN10343_c0_g1_i1_7	1.72782	0.507517		0.700861	0.595704		1.44176	0.584516		0.767874	0.8166		0.648037	0.598173		0.889397	0.85479		0.849299	0.717912		1.2749	0.822791		1.74043	0.470609		0.603236	2.41764	1.18482	1.0768	1.25339	0.670875	1.02553	0.292778	1.12195	1.10379	0.469544	0.645199	1.14077	0.239596	0.333612	0.854202	0.769838	1.43129	0.661564	0.729706	0.79177	0.812131
TRINITY_DN10344_c0_g1_i1_6	0.17929	0.093605		0.360702	0.198874		0.075558	6.81314e-07	Down	0.807305	0.87281		0.460629	0.423482		1.23213	0.84557		0.0445383	1.12301e-17	Down	1.84169	0.624861		2.35923	0.0264902	Up	0.892153	0.27161	0.214371	0.318575	0.109952	4.86369	2.20378	2.53634	0.0852894	0.336871	0.0880644	0.0607328	1.25982	1.57524	1.4997	3.70832	0.108638	0.416502	0.195517	0.111269	6.57479	4.00952
TRINITY_DN10345_c0_g1_i1_3	0.0302563	0.387955					0.09286	0.377014		0.353139	0.676628											0.198046	0.649053		0.592163	0.847906		0	0	0	0	0	0	2.13716	1.34027	0	0	0	0	0.470291	0.721318	0	0.15329	0	0	0	0	0.639351	0
TRINITY_DN10347_c0_g1_i2_6	2.41525	0.274881		0.753106	0.641917		2.39226	0.158601		0.68298	0.749753		1.1127	0.871742		1.4259	0.524204		2.03453	0.0508627		1.26316	0.86815		1.92128	0.34069		1.53731	1.83444	1.64727	1.99307	1.51366	0.126958	0.908708	0.523431	1.37529	0.948355	2.16127	0.450316	0.414954	0.42436	0.4472	0.974423	2.36281	1.32754	2.16281	2.43483	0.976727	0.860511
TRINITY_DN10349_c0_g1_i1_2	1.56822	0.673411		1.16004	0.876585		1.26531	0.805557		1.3103	0.859946		1.44942	0.714023		1.20256	0.813713		1.38123	0.652874		1.59882	0.777361		1.24634	0.883301		0.996488	0.797592	0.689311	0.448892	0.557988	0.660601	0.294844	0.476576	0.681129	0.560794	1.48167	0.59612	0.48443	0.413751	0.186851	1.68453	1.02174	1.31867	1.53137	0.843402	2.02545	0.347537
TRINITY_DN1035_c0_g1_i1_6	4.1595	0.231696		0.246402	0.237541		1.44284	0.904077		0.633335	0.898237		0.469581	0.715852		1.87041	0.791967		0.576792	0.640663		3.28696	0.321516		5.60545	0.304791		1.74138	2.85609	0.528308	4.87547	1.10343	0.944101	0.506158	0.0191606	1.1303	0.00261278	1.1828	3.28259e-42	4.9295e-65	1.57841	4.62438e-77	2.67142e-78	1.65967	4.66684e-93	3.40509	4.65488e-24	1.54499	2.45689
TRINITY_DN10350_c0_g1_i1_1	1.44866	0.873597		0.792175	0.779263		1.40738	0.856311		0.699154	0.940419		1.30484	0.740407		1.58918	0.422161		3.23512	0.110907		0.538189	0.863439		0.793324	0.946492		1.1853	1.6728	2.75284	3.04603	6.0608	0.568782	0	0	1.16656	0.600084	2.55768	1.92354	4.80946	0	0	0	2.82394	2.84157	3.39079	2.85391	1.21552	1.89966
TRINITY_DN10353_c0_g1_i1_4	35.1518	0.000263456	Up	0.121206	0.00934169	Down	1.11168	0.956209		3.37214	0.675496		0.144293	0.000693733	Down	1.13486	0.950611		1.70176	0.732297		2.77618	0.850308		0.894533	0.967422		8.96328	8.38873	7.02832	5.66226	1.01532	0	8.47923e-25	0	1.47814e-24	2.03689	1.0862	0	0.983965	1.01587	1.05104	3.41229e-05	3.39986e-25	1.03863	1.55361	2.08004	0.994128	0
TRINITY_DN10355_c0_g1_i1_2	0.360913	0.545043		4.37092	0.0988179		9.57381	0.010529	Up	0.152579	0.228526		3.43614	0.19709		0.74789	0.732291		9.1487	0.00677461	Up	0.130243	0.355039		0.885213	0.960039		0.502	0.569386	0.569631	7.15072e-10	1.15065	0.000474959	1.70529	1.70857	0.191774	1.46694	2.95225	1.89845	0.0446628	0.000115348	0.33517	0.359893	0.790354	0.526688	2.36224	2.25427	0.447807	0.0523804
TRINITY_DN10356_c0_g1_i1_2	3.62167	0.393947		0.150087	0.1159		0.700463	0.882262		0.669381	0.890126		2.01024	0.179401		12.9221	0.011609	Up	183.526	2.25287e-08	Up	0.0367489	0.485669		0.0558903	0.342381		2.21869	1.83313	1.77721	1.67958	1.60413	0	0	0.526039	1.0898	0	0	0	0.275616	0.571472	0	0.834606	3.13275	5.31953	1.88402	5.65104	0	0
TRINITY_DN10356_c0_g1_i1_4	0.309001	0.637432		4.2247	0.295154		2.00826	0.602317		0.579315	0.849428		5.4	0.158827		1.22953	0.868162		1.59869	0.481532		0.969497	0.991839		1.76172	0.654693		0.183555	0.129981	0.675133	3.10984e-05	2.89377	0	0.502864	0	1.42468	1.77159	1.92647e-17	0.589636	0.866606	7.05602e-07	0.938792	0.178068	1.62532	0.172821	1.91569	1.75856	0.745966	1.45983
TRINITY_DN10357_c0_g1_i1_7	1.75523	0.479168		0.316393	0.0963359		0.392035	0.154719		1.33542	0.741035		0.4181	0.434486		1.28484	0.81955		0.753808	0.695766		0.964685	0.965687		0.775492	0.71303		3.84283	0.884101	6.74758	6.2663	2.51005	1.6979	3.46004	2.68723	1.53414	0.430497	2.70949	0.502144	1.48481	3.08194	6.76797	2.18591	2.64035	0.305518	4.42633	0.425085	2.01939	2.58571
TRINITY_DN10358_c0_g1_i1_3	0.925338	0.974818		1.08432	0.965752		0.677965	0.722638		1.3936	0.83791		0.652241	0.913504		0.570157	0.695252		0.191281	0.0974049		3.10778	0.176517		2.27639	0.457366		0	1.15538	2.27788	0	0.598689	1.02116	1.06047	1.0502	1.12134	1.15401	0.599673	0.610428	1.63841	0	0.588497	3.34743	0	0.601336	0	1.75821	1.67371	4.08606
TRINITY_DN10360_c0_g1_i1_5	12.8224	0.0576286		2.28409	0.0247443	Up	21.3924	0.00132058	Up				0.348925	0.047872	Down	0.147576	2.85689e-06	Down	21.0761	0.00780845	Up							1.49586	1.85667	2.26593	1.77872	0.674458	0	0	0	5.72479	4.38273	3.32161	2.12651	0.76127	0	0	0	0.752827	0.943665	0.605529	0.467996	0	0
TRINITY_DN10361_c0_g1_i1_6	0.213722	0.597483		0.0637826	0.426714		0.0238252	0.0605888		0.520533	0.787517		1.14911	0.976439		17.2596	0.191864		0.0527125	0.00699775	Down	4.54207	0.532029		9.17789	0.130944		1.05617	0	5.2946e-05	8.54208e-42	0.07073	9.79149e-17	1.15982	3.44062	1.19042e-21	0	0	0	0.136726	1.70109	0	0.780384	0.37446	5.24066e-37	0.646075	0.257121	7.09915	6.26129
TRINITY_DN10362_c0_g1_i1_2	0.0121568	0.215044								0.0131435	0.164723								0.0216156	0.0444859	Down	0.538517	0.86071		43.462	0.109009		0	0	0	0	0	7.16376	0.5483	0	0	0	0	0	0	0	0	0	0	0	0	0	1.86394	0
TRINITY_DN10364_c0_g1_i1_1	0.98489	0.995416		0.069198	0.443727					0.483258	0.739243		0.0571928	0.523571					0.0839175	0.331954		0.663034	0.870737		1.43575	0.896885		0	0.433396	1.62446	0	0.612881	0.18177	1.20691	0.17732	0	0	0	0	0	0	0.427455	0.745397	8.85135e-24	0	1.45906e-15	0.00112383	1.42169e-13	0.237631
TRINITY_DN1037_c0_g1_i1_4	0.0208934	0.180873					0.017864	0.00169302	Down	1.28166	0.90963								0.0117576	0.030691	Down	1.66987	0.879855		1.38156	0.86313		0	0	0	0	0	0.057501	2.4514	0.334869	0	0	0	0	1.70149	1.25987	0.394285	0.309921	0	0	0	0	4.09317	0.0416197
TRINITY_DN10370_c0_g1_i1_1	0.758015	0.942513		1.6216	0.758165		11.7759	0.0352769	Up	0.0906992	0.42738		2.24416	0.686511		1.32071	0.764548		17.2227	0.0218023	Up	0.0930481	0.555094					0	2.36595	3.18042	0	5.5728	0	2.25769	0	2.45286	0.812045	1.73284	3.55369	0.761276	0	0	0	0.769251	7.67419	3.21206	1.58624	0	0.826888
TRINITY_DN10370_c0_g1_i1_3	0.594125	0.815125		0.890013	0.955608		0.480476	0.358512		1.03718	0.981143		0.40742	0.744701		0.446445	0.498332		0.231169	0.0659008		1.04699	0.976854		1.04504	0.964686		0.000177703	6.78569e-08	3.66425	2.04019	2.93752	1.64102	5.02112	0.257404	3.23666	0.549885	0.299798	0.600155	3.62688	1.09577	0.808449	5.06174	1.123	1.09024	3.92004e-11	0.174296	2.10054	1.60613
TRINITY_DN10371_c0_g1_i1_6	1.20209	0.912251		1.42146	0.649782		1.15934	0.826861		1.37681	0.825243		0.666754	0.685407		0.455134	0.243341		0.589441	0.312331		1.34646	0.866829		1.0149	0.985464		2.25192	0.779945	2.05452	3.41659	1.60418	2.68667	3.37576	0	4.47502	0.54988	3.21399	3.07482	4.2578	1.62877	1.68528	2.73497	1.04418	3.1592	1.07619	0.803075	2.97547	3.89198
TRINITY_DN10372_c0_g1_i1_1	0.937604	0.981606		1.48135	0.583341		4.3602	0.0609239		0.267686	0.6014		1.88292	0.451349		1.22049	0.739933		9.01577	0.00938072	Up	0.178784	0.633818		0.669882	0.878995		0.485651	0.674283	1.97771	0.991132	4.60621	0	0.222753	0	1.19051	1.89211	0.990426	1.54776	0.227495	0	0.243048	0.938682	0.884445	2.23154	2.54488	2.70602	0.459937	0
TRINITY_DN10373_c0_g1_i1_1	1.44672	0.906751		0.379501	0.563993								3.31229	0.438854		8.46608	0.134534		10.9148	0.081212								0.336865	0.157267	0.307656	0.644328	0.99394	0	0	0	5.60918e-05	0.322381	0.176357	0	0.361292	0.580825	0.0974922	0	0.15718	2.9551	1.43982	0.161269	0.1842	0
TRINITY_DN10373_c0_g1_i2_6	7.67339	0.238867		0.100337	7.70367e-11	Down	6.96037	0.00916445	Up	0.0975532	0.280021		0.54467	0.606648		5.26189	0.0284462	Up	15.1207	0.000939925	Up	0.254471	0.592561		2.79732	0.447883		4.91152	2.69487	8.18756	7.82715	3.16603	0.254958	0	1.14288e-05	0.650211	0.571325	0.276659	0.66617	0.100045	2.60802e-19	0.191366	0.0416321	5.01682	5.84935	0.054287	2.56971	0.362559	0.0452076
TRINITY_DN10375_c0_g1_i1_6	0.0207387	0.113364					0.0280524	0.0113143	Down	0.805895	0.906474								0.0100887	6.66136e-06	Down	1.95068	0.659801		2.58698	0.236718		0	0	0	0	0	1.95576	1.66748	0.60526	0	0	0	0	0.887198	1.70183	0.430429	0.379568	0	0	0	0	0.921265	3.03651
TRINITY_DN10375_c0_g1_i1_8	0.0674998	0.503766					0.00887149	0.0464303	Down	8.12332	0.518591								0.0325233	0.21251		1.93209	0.90943		0.253643	0.613372		0	0	0	0	0	0	0	1.51568	0	0	0	0	1.60882	11.6393	0	0	0	0	0	0	2.82343	0
TRINITY_DN10376_c0_g1_i1_1	0.602337	0.819164		1.17112	0.864129		0.740973	0.843569		0.821333	0.959971		0.972377	0.990988		0.79513	0.851837		1.83366	0.636232		0.297929	0.684445		0.355476	0.65463		0.746805	1.0586	1.02633	0.375904	4.56532	1.34733	0	0	0.72922	0.729703	0.752619	1.18401	0	0	0.751631	4.49795	1.36827	1.3927	0	0.35145	0.376673	0.774003
TRINITY_DN10376_c0_g1_i2_2	0.00120178	0.000150594	Down				0.0033713	1.02226e-12	Down	0.645679	0.78387								0.00207998	4.52585e-16	Down	0.904806	0.965214		1.47608	0.0873959		0	0	0	0	0	8.18895	6.27802	4.51672	0	0	0	0.0364962	2.70845	3.40954	2.41816	3.72697	0	0.0334118	0	0	4.30852	4.29204
TRINITY_DN10377_c0_g1_i1_2	1.21129	0.798752		0.60478	0.186386		2.07787	0.0450011	Up	0.320204	0.0353994	Down	1.14606	0.853523		1.81448	0.116503		2.74178	0.00509632	Up	0.484435	0.380421		1.58857	0.356469		0.832856	1.63934	1.68604	0.924783	2.03896	1.09206	0.740459	0.55118	0.465005	0.768658	0.794388	0.759725	0.399513	0.349068	0.362989	0.312604	0.951472	1.0569	2.44694	1.6641	0.79059	0.58195
TRINITY_DN1038_c0_g1_i1_3	0.015205	0.00201687	Down				0.0236783	5.1406e-06	Down	0.307015	0.377289								0.0047602	5.23895e-22	Down	1.75073	0.771369		6.026	4.07901e-09	Up	0.162286	0.102045	0.101993	0	0	15.1393	7.79236	3.04095	0	0.0528078	0	0.113211	1.81151	3.22306	1.05769	1.53198	0.104164	0.053392	0	0.0527733	13.1543	13.2396
TRINITY_DN10381_c0_g1_i1_4	0.630129	0.877332					0.302079	0.596184		1.19527	0.9564		1.39527	0.9103		2.23065	0.752969		0.184998	0.0557195		4.79924	0.396209		4.26573	0.218922		0	0.206503	0.38749	0.456323	0	0.498601	1.18543	0	0	0	0	0.484401	1.53254	0.311326	0	0.250558	0.209245	1.09187	0	0.430856	2.33354	1.36355
TRINITY_DN10382_c0_g1_i1_2	0.554221	0.689832		0.674998	0.699466		0.954024	0.96266		0.339026	0.413		3.9369	0.0631068		5.62713	0.0025668	Up	6.96943	0.0526324		0.288716	0.600672		0.865195	0.947878		0.34405	0.632943	0.102382	0.907236	3.19404	0.596459	0.203698	0.102491	0.328128	0.217271	0.566884	0.116905	0.533588	0.111426	0.34504	0.542243	1.06378	1.29914	4.16195	2.16168	0	0.788491
TRINITY_DN10382_c0_g1_i1_3	0.270257	0.0551463		0.400591	0.00900339	Down	0.190781	0.000116738	Down	0.534942	0.453279		0.553313	0.059675		1.32797	0.516545		0.125889	4.90729e-41	Down	1.1899	0.877344		2.29534	0.054265		2.56303	1.61334	2.8639	1.85841	1.42292	13.8034	9.27759	8.92071	0.850841	0.369462	0.889929	1.16601	4.32825	3.94206	1.59124	8.76718	1.18965	1.65315	0.997301	1.34411	9.39261	11.4207
TRINITY_DN10383_c0_g1_i1_2	0.229486	0.480426		1.67064	0.852444		2.23442	0.722085		0.152589	0.309594		9.28741	0.0352317	Up	5.3333	0.103763		9.36326	0.0181422	Up	0.212543	0.540746		1.43131	0.917085		0.445674	0.826931	0	0	3.04156	0	0.884443	1.69393	0.452744	0	1.41339	0	0	0	0.464485	0.447215	2.46044	0.850405	4.38395	4.38936	0	0.923602
TRINITY_DN10384_c0_g1_i1_2	14.5334	0.283641		0.842061	0.931956		1.93636	0.631251		5.95527	0.482017		2.2387	0.636179		2.53941	0.403398		17.183	0.0051383	Up				0.324347	0.586778		0.432785	3.99813	0	0.872039	7.65846e-23	3.53516e-07	0	0.365212	1.2137	0	0.417195	2.56044	1.14275	1.33673e-12	0.818657	0.384058	2.55358	2.70429	6.96808	0.409801	0.396272	0.388939
TRINITY_DN10384_c0_g1_i1_3	0.430393	0.192483		0.773532	0.756975		0.68892	0.609355		0.4565	0.243119		1.27565	0.680876		1.58099	0.509526		0.568743	0.0669011		0.959006	0.968463		2.19391	0.112583		0.872635	1.47947	0.971718	0.873754	0.84376	2.68326	3.0412	3.2654	0.343139	0.737582	0.177843	1.65172	1.02479	0.422248	1.35113	1.85624	1.91181	1.18927	1.47357	1.06687	1.79673	3.31036
TRINITY_DN10384_c0_g1_i1_5	0.200384	0.0601551		5.06192	0.0190078	Up	1.75652	0.473915		0.541663	0.556208		0.607926	0.826424		0.114633	0.0325951	Down	0.215907	0.141401		0.564045	0.613499		1.10445	0.930764		0.373204	0.688516	0.332568	0.730256	0.67048	2.06855	5.32422	2.81075	0.684712	3.77889	1.08066	4.39813	2.83185	1.28264	0.32604	1.60362	0	0.340778	0	1.0215	0.958722	1.00429
TRINITY_DN10384_c0_g1_i1_6	0.631838	0.366007		1.56533	0.0170455		0.854483	0.367979		1.08827	0.888643		0.995656	0.992468		0.612351	0.0040617		0.500876	1.65924e-05		1.24433	0.729939		1.20157	0.396832		8.1396	10.8392	10.4509	11.0612	8.10494	18.5119	19.9254	18.7268	12.9746	12.5205	16.045	16.756	16.1765	17.6418	17.3073	21.1994	9.65134	12.5879	9.77873	10.6384	24.8719	21.2193
TRINITY_DN10384_c0_g2_i1_2	5.4533	0.320301		1.55919	0.745275		0.954214	0.968423		8.46675	0.0779191		1.24861	0.871606		0.770549	0.8162		1.36594	0.58467		4.9309	0.398864		0.614209	0.592736		2.388	1.29946	1.26796	0.156969	8.61905e-14	0.734626	3.31811e-13	0.193749	3.83419	0.873022	2.72886	0	2.8726	0.394252	2.11787	2.92823	1.75596	1.3129	0.897021	2.69095	1.62208	0.423542
TRINITY_DN10385_c0_g1_i1_1	0.402457	0.717585		0.159369	0.565822		0.0279906	0.00332076	Down	2.07999	0.617127		2.39702	0.761983		14.3565	0.142981		0.414215	0.329544		2.22754	0.606277		1.0912	0.944275		0	0.847401	0.163903	0	0.869714	1.63793	0.333988	0	0.169491	0	0	0	1.58975	0.36411	0.578445	3.37214	0	0.691672	1.58998	0.177133	0.53559	2.19081
TRINITY_DN10385_c0_g1_i1_5	0.526881	0.599827		1.65785	0.595463		1.20026	0.87452		0.705187	0.846512		1.61637	0.71325		0.934772	0.94601		1.44921	0.581854		0.588252	0.712103		0.895715	0.945448		0.567122	0.107984	0.545112	0.59749	0.108576	1.28583	0.846932	1.0071	0.354153	0.234599	0.743253	1.16004	0.513727	0	1.29895	0.381692	0.22259	0.470951	1.02792	1.14103	0.267709	0.809384
TRINITY_DN10387_c0_g1_i1_4	0.313592	0.411731		6.53517	0.139327		2.61368	0.454726		0.700125	0.835256		4.30597	0.223084		0.631908	0.69994		2.02519	0.411756		0.635682	0.820204		0.937071	0.976172		0.399319	0.375712	0.364539	0	1.52903	0.393389	0.788589	0.39979	0	3.53046	0.828216	1.28877	0.813085	0.443515	0	1.25127	1.17643	0.384215	1.17559	1.55889	0	0.873414
TRINITY_DN10388_c0_g1_i1_5	51.2844	0.293138		0.367477	0.747799		3.8653	0.648477					0.753069	0.928806		1.93633	0.775782		1.22003	0.883716		30.886	0.372106		7.26815	0.33764		1.79779	0.0158523	3.19278	0.00744911	0.00161324	2.41513e-10	2.34275e-10	9.83811e-15	2.40828e-20	1.2388e-21	5.38469e-22	1.6432	0.000314358	0	0.324246	0.0801623	1.12178	0.00506682	1.54833	1.22391	4.16288e-22	0.311448
TRINITY_DN10388_c0_g1_i1_6	0.462855	0.523567		1.30121	0.832537		0.480068	0.483927		1.18749	0.924818		1.45087	0.807188		1.07039	0.949243		0.351169	0.0691286		1.88905	0.575937		1.66606	0.666758		0.874407	0.556089	0.1385	0.305156	0.283349	1.1992	1.84658	0.756151	0.56288	0.514475	0.148822	0.926564	0.90483	0	1.61553	2.35491	1.02757	0.30281	0.872618	0.442769	2.48312	1.12497
TRINITY_DN10388_c0_g1_i1_7	0.0508005	0.462874					0.0087887	0.00367652	Down	6.45995	0.449378								0.0100024	0.000243144	Down	4.78157	0.545003		0.791681	0.88803		0	0	0	0	0	0	1.5635	0	0	0	0	0	4.73237	1.11096	3.70951	9.71187e-22	0	0	0	0	3.30663	3.34967
TRINITY_DN10388_c0_g2_i1_2	1.34205	0.90501		1.85512	0.6821		4.89362	0.293039		0.45515	0.77401		2.70007	0.582224		1.39457	0.816549		10.1077	0.0984795		0.341852	0.733491					0.843982	0.343374	1.5493e-12	0.252659	0.447392	0.0896799	0.554336	0	0.899302	9.71195e-17	0.682867	0.796392	0.412872	0.0470458	9.77737e-11	1.98684e-20	3.71785e-24	1.38072	1.13447	1.50503	0	0.0510706
TRINITY_DN10391_c0_g1_i1_1	0.0831724	0.533568		11.363	0.3428		1.10765	0.973968		0.752034	0.957127		9.11723	0.382241		0.771603	0.900902		24.8745	0.147585		0.0276473	0.454815		0.0398719	0.358667		0	0	0.36945	0	4.22005	0	0	0	0	1.19189	2.07335	0	0	0	2.99361	0	0	0.384286	1.59232	1.16282	0	0
TRINITY_DN10393_c0_g1_i2_3	0.0721455	0.00542119	Down	0.969661	0.972572		0.075877	6.37968e-16	Down	0.884788	0.933961		0.43593	0.243354		0.4313	0.041709	Down	0.0162738	1.06115e-53	Down	1.94992	0.617982		2.30461	0.00830592	Up	0.630514	1.99093	4.48632	1.0795	0.71077	42.8827	42.2392	27.7923	1.67012	3.12422	1.12344	1.32297	28.2483	33.0167	13.1873	26.5802	1.30243	0.607633	0.606628	1.21045	66.8275	83.9921
TRINITY_DN10394_c0_g1_i1_1	0.0283524	0.378833		18.4537	0.193257		16.4373	0.228472		0.0273372	0.319963		26.1082	0.404055		1.35484	0.883449		26.8273	0.230364		0.025098	0.443518					0	0	0	0	4.23865	0.665931	0	0	0.730305	0.748166	0.786257	0	0	0	0	0	0	0.733352	0	2.961	0	0
TRINITY_DN10395_c0_g1_i1_1	3.03575	0.520898		0.438453	0.649215		0.690646	0.8386		1.69325	0.812039		0.859667	0.946815		1.89751	0.669837		3.50109	0.300427		0.692428	0.920664		0.417894	0.695959		2.05154	2.00285	0	2.17994	1.5809	0.396269	0.383618	0	1.202	0	1.28117	0	1.60828	0	0.449655	2.01986	0.408645	2.89173	0.399647	2.02996	0.815413	0
TRINITY_DN10397_c0_g1_i1_4	0.562246	0.348532		0.569654	0.00728443		0.316983	9.78976e-09	Down	0.951368	0.951735		0.721263	0.228798		1.21709	0.509621		0.311989	9.64019e-12	Down	1.29113	0.747638		1.42294	0.0898065		5.87861	4.70642	5.82978	5.77227	3.48786	12.9418	9.99591	13.4352	2.36431	3.49976	2.42946	3.31489	8.73627	10.1884	7.84776	12.0648	3.40184	3.73745	5.61476	4.16529	12.7459	15.4916
TRINITY_DN10399_c0_g1_i1_6	3.99443	0.283888		0.273213	0.143564		1.21147	0.902676		0.799483	0.930642		0.901445	0.932009		3.18564	0.183871		8.58866	0.00197259	Up	0.389941	0.692124		0.522495	0.725223		8.25035	3.055	5.76225	1.56195	3.77209	0.654705	0.688065	0	1.77373	2.50022	0	0.388857	0	1.10668	2.27324	0.358245	7.29036	2.79672	5.26528	1.75746	0.356209	0.738278
TRINITY_DN10400_c0_g1_i1_1	1.10753	0.984824		0.727166	0.942817					0.0651464	0.481003		6.60488	0.304581		8.66678	0.0975461		108.515	0.000145806	Up	0.059903	0.557751					0	2.06995	0	0	2.12619	0	0	0	1.43891	0	0	0	0	0	0	0	2.07512	9.10163	2.88109	0.719583	0	0
TRINITY_DN10401_c0_g1_i1_3	0.989927	0.996386		0.0810828	0.0129342	Down	0.324103	0.240617		0.23462	0.279545		0.106831	0.0527905		1.27413	0.883449		0.327046	0.13515		0.330553	0.515643		1.4866	0.645081		0.287885	1.07735	2.31794	10.2898	0	1.18712	4.86343	7.61829	0.26734	0	0.273184	0.554749	0.751472	1.3223	0.269051	1.02245	0	0.279284	0.825778	0.545808	0.772342	1.33503
TRINITY_DN10401_c0_g1_i1_6	2.05906	0.782268		0.352541	0.557287		30.9423	0.233158		0.0195376	0.264902		1.40549	0.845289		3.85695	0.45803		144.459	0.000602336	Up	0.0179708	0.407037					1.77253	4.41211	0.959704	2.34861	5.25658	0	0	0	0.00136107	0	3.00949	0	0	0	0	0	0.623407	6.60183	6.81712	0.123699	0	0
TRINITY_DN10402_c0_g1_i1_1	0.55894	0.601685		1.15214	0.84566		3.11905	0.298306		0.179383	0.267177		2.2768	0.241889		1.89833	0.145896		3.12685	0.0090641	Up	0.381871	0.452166		2.09911	0.646662		1.68326	0.559181	2.88822	1.13153	8.37024	1.86206	0.739016	0.973355	1.58331	1.85332	1.38781	1.70289	0.430292	0	0	2.02024	2.06479	4.11473	6.29675	2.38826	1.01576	1.55747
TRINITY_DN10406_c0_g1_i1_6	1.39953	0.919975		0.962103	0.987844		1.31824	0.773671		0.889576	0.951793		1.35236	0.916043		1.35268	0.798844		1.81498	0.48063		0.969235	0.990701		1.17341	0.899895		9.51453	0.550892	0	0	4.70551	2.66757	0	0.470896	2.65798	2.62862	3.41119	0	0.93451	2.38422	1.99676	1.48843	1.65041	7.64868	0.557708	4.39238	0.488331	0.502169
TRINITY_DN10409_c0_g1_i1_2	0.555012	0.555705		0.489025	0.611931		0.901277	0.958243		0.279361	0.259095		1.46917	0.741639		2.9044	0.34768		2.10276	0.290951		0.383514	0.465234		1.42934	0.82511		0.386308	1.09274	0.720538	0.390623	0.57631	2.45268	0.568979	1.14243	0.746343	0	0	0.417093	0.198372	0.642129	1.76718e-73	0.406055	1.44746	0.937346	1.12433	0.567247	1.02864	0.213368
TRINITY_DN10410_c0_g1_i1_4	0.0491018	0.457247					0.0227779	0.00944137	Down	2.33303	0.658024								0.0080485	5.5875e-06	Down	5.74918	0.31886		2.54638	0.312974		0	0	0	0	0	0.780528	0.566911	0	0	0	0	0	0.47569	1.52643	0.128468	0.960549	0	0	0	0	1.95913	3.7727
TRINITY_DN10410_c0_g1_i1_6	1.32756	0.79427		1.55996	0.335527		2.019	0.225275		0.93738	0.966961		1.03417	0.97624		0.632253	0.425385		2.57197	0.233311		0.506939	0.711547		0.573646	0.651426		3.49832	2.71975	2.14757	2.11822	3.62144	0.217287	1.56648	2.71321	2.02141	4.0154	2.63309	6.20809	1.13983	0.701758	4.08219	1.89944	0.74464	2.96989	3.48248	4.3679	1.64894	1.20365
TRINITY_DN10411_c0_g1_i1_1	0.401048	0.773119		1.93565	0.847067		1.31111	0.910268		0.553328	0.823335		5.78257	0.318759		2.87039	0.384497		1.76498	0.354535		1.30128	0.900788		2.33184	0.594377		0	0	2.13547	0	1.4569	0	0.698202	2.70445	2.97834	0.748759	0	0	0	0.722038	0	2.2025	1.46902	1.4575	5.32458	4.48564	1.4566	3.03956
TRINITY_DN10413_c0_g1_i1_6	3.42381	0.424704		0.567747	3.39837e-05		22.1157	1.36233e-68	Up	0.0744759	0.029226	Down	1.35626	0.123415		2.30221	1.05864e-07	Up	63.7847	3.7917e-154	Up	0.0658017	0.0740109		0.921795	0.839548		176.11	182.037	144.438	152.113	205.734	4.72088	2.53187	1.64287	80.5287	100.442	87.5038	72.652	3.13792	5.01393	4.1141	3.91949	293.437	205.164	215.305	219.933	4.94515	3.32891
TRINITY_DN10413_c0_g1_i1_7	2.15315	0.408651		0.209073	0.058577		0.627588	0.663599		0.654266	0.703832		0.476027	0.37397		2.18113	0.317095		6.59786	0.00897152	Up	0.148904	0.114602		0.240945	0.273491		3.62164	1.69339	3.1172	0.434994	1.72579	0.826461	1.21196	0.546084	0.545113	0	0.709252	0.441734	1.53062	0.159531	0.317061	0.808476	0.672128	1.13626	1.36137	1.29912	0.0021041	0.149658
TRINITY_DN10414_c0_g1_i1_1	0.676423	0.920633		1.31151	0.880248		1.22096	0.897064		0.633307	0.903631		1.38271	0.873503		1.01402	0.992114		2.41234	0.35993		0.354881	0.809514		0.590097	0.789252		2.16091e-26	0.542671	1.04666	0.292691	3.05247	0	0.000113175	5.04712e-28	0.270344	7.41226e-07	0.847297	1.1761	0.279751	0	1.21826	0.478824	0.269612	0.829171	1.38472	0.273534	0.285421	0.296728
TRINITY_DN10414_c0_g1_i1_6	0.479829	0.582703		1.14296	0.946207		1.1685	0.904477		0.432887	0.411624		1.4414	0.849942		1.22658	0.876117		0.722422	0.649064		0.937923	0.967408		2.32846	0.387491		1.17774	0	0.217511	1.20129	2.00652	0.411435	1.72833	1.50382	1.1204	0.229521	1.43859	0	1.34873	0.230191	0.719644	0.230619	0.434726	2.19582	0.444555	0.904851	1.12847	0.696188
TRINITY_DN10415_c0_g1_i1_3	0.0416209	0.43463								0.0444897	0.40524											0.0661255	0.507235					0	0	0	0	0	0	1.27387	1.91969	0	0	0	0	0	0	0	0	0	0	0	0	0.203606	0
TRINITY_DN10416_c0_g1_i1_7	2.22795	0.458584		0.243933	0.122875		0.552046	0.619494		0.925997	0.965631		0.539564	0.613604		2.15239	0.476975		1.93198	0.494182		0.624305	0.81581		0.723522	0.854458		0.588217	1.40758	1.1054	3.43415	0.556272	0.624923	1.47931	0.310319	0.280144	0.577836	0.59994	0	1.84637	0.366424	0.347739	0.30455	0.30083	1.78881	1.16621	0.575391	0	0.661395
TRINITY_DN10417_c0_g1_i1_4	0.286585	0.57642		13.8613	0.0074977	Up	2.43604	0.187488		1.51568	0.802388		1.22793	0.937194		0.0857958	0.000176871	Down	0.536385	0.578641		0.649657	0.890409		0.447979	0.552006		0.871547	0	0	0.873296	0.414546	1.93624	7.73682e-18	4.07059	1.67635	8.88912	1.56448	11.3403	1.60688	1.69971	2.21837	4.98505	0.829398	0.824543	0.42702	0.419417	0.414272	0.428695
TRINITY_DN10421_c0_g1_i1_3	2.05376	0.0626137		0.24192	9.46376e-06	Down	0.692459	0.318891		0.667467	0.294191		0.530806	0.0340808		2.1227	0.0201652	Up	1.55036	0.112957		0.696456	0.511859		1.10305	0.836521		23.3002	20.3651	24.1841	40.4452	10.3486	13.6948	18.0481	12.2675	3.42409	10.2947	4.70252	5.54255	9.87925	12.0272	6.03295	8.71706	20.2171	14.4604	13.3315	12.8509	11.3849	6.25545
TRINITY_DN10421_c0_g1_i1_8	0.0268972	0.366593					0.00699538	9.81054e-06	Down	4.18737	0.351252								0.04473	0.0865671		0.568527	0.853762		0.146808	0.054923		0	0	0	0	0	1.03721	0	1.30625	0	0	0	0	1.59884	5.9447	1.57319	0.925523	0	0	0	0	0.1396	0.0719125
TRINITY_DN10424_c0_g1_i1_1	0.434154	0.529164		1.06819	0.960074		1.27004	0.823872		0.322632	0.408177		2.00343	0.683595		1.80107	0.572934		6.63113	0.045549	Up	0.121836	0.103585		0.395563	0.50014		0.493842	2.08934	0.228716	0.253774	4.70224	1.30437	0.229123	1.33983	0.720875	1.19571	0.514234	0.538105	1.43144	0	0.508434	0.494118	0.347994	4.53897	1.17909	0.235027	0.240519	0.233983
TRINITY_DN10424_c0_g1_i2_6	0.0234575	0.341898					0.0412688	0.270667		0.621814	0.894051								0.0130566	0.000670341	Down	1.72969	0.841188		3.0255	0.477363		0	0	0	0	0	3.38731	0.739849	0	0	0	0	0	1.30987	1.11354	0	0	0	0	0	0	1.43075	0.829963
TRINITY_DN10426_c0_g1_i1_1	1.21825	0.94946		0.523282	0.75669		0.333285	0.502174		1.63151	0.858831		1.86748	0.754268		3.42977	0.459116		1.56617	0.667969		1.31593	0.932307		0.844112	0.921425		1.76551	1.03993	0.804024	1.04147e-20	2.92978	0.410968	0	0	1.67302	3.47228e-08	0.0991683	9.67299e-07	2.48283	1.8451	1.11404e-24	1.30421	0.0167668	2.12159	2.97547	2.11619	1.73993	0.225066
TRINITY_DN10427_c0_g1_i1_1	0.0918179	0.552654					0.0413659	0.271015		2.39712	0.840406								0.0374784	0.231241		2.34122	0.835813		0.981544	0.996996		0	0	0	0	0	0.728466	0	0.715957	0	0	0	0	0	0	0	3.91918	0	0	0	0	0	0
TRINITY_DN10427_c0_g1_i1_2	2.33065	0.377129		0.559813	0.164301		3.3444	0.0484537	Up	0.353923	0.33791		0.640233	0.413288		1.09732	0.890801		3.23685	0.00843912	Up	0.443178	0.511015		1.28222	0.805503		15.7468	13.1272	10.5757	13.6231	6.91129	1.6253	1.27773	12.767	5.63291	3.34113	13.1262	5.16092	0.433204	1.34182	1.86892	5.3257	4.39804	4.81118	11.6715	15.5285	4.42326	1.39137
TRINITY_DN10427_c0_g1_i1_3	1.31256	0.816676		1.66572	0.472319		2.06681	0.570991		1.00558	0.998531		2.16102	0.246107		1.25267	0.764011		1.61225	0.497579		1.7248	0.738725		1.79686	0.757552		1.47034	1.35855	0.662528	1.45227	0.336845	0.308448	1.63745	1.42712	3.02512	2.00474	0.35109	2.19787	3.68345e-21	0	2.22849	1.68637	3.36605	4.42532	1.37845	2.04289	4.36386	0.339011
TRINITY_DN10429_c0_g1_i1_8	0.487013	0.781443		1.70166	0.800291		2.19536	0.641164		0.338523	0.637559		6.2321	0.112767		3.52437	0.0943217		2.08311	0.170517		1.37101	0.879598		4.36435	0.286266		0	1.55082	0	0.569091	2.69298	0.482028	0	1.51734	1.09235	0	0.577264	1.83022	1.05566	0	0.555812	0	4.00196	4.67073	3.69917	1.59878	1.58769	0.561116
TRINITY_DN10430_c0_g1_i1_7	2.04439	0.404225		1.99467	0.00487365		2.88046	0.000493152	Up	1.2714	0.838662		1.11952	0.813331		0.539821	0.00626356		7.38961	1.04959e-10	Up	0.293726	0.297517		0.241526	0.00570642	Down	3.51807	2.89153	4.42195	2.93836	4.1984	0.595802	1.79862	0.61193	5.1694	7.0524	7.52678	5.19617	2.02662	1.15996	3.09104	2.81323	3.09724	4.15669	4.30623	4.65081	0.640549	0.494126
TRINITY_DN10431_c0_g1_i1_7	1.90914	0.516329		0.356185	0.30111		0.708827	0.814747		0.867118	0.938591		0.957999	0.980487		2.63071	0.346288		3.33079	0.189614		0.532964	0.724389		0.64436	0.819224		1.25738	0.333859	0.821849	1.61755	0.828349	0.155623	0.640188	0.631177	0.834701	0.335985	0.172537	0	0.613928	1.06152	0	0.334294	1.52322	1.36529	0.864681	0.170491	0.507053	0.17277
TRINITY_DN10432_c0_g1_i1_1	1.17193	0.951823		0.136373	0.117541		0.554776	0.858406		0.242567	0.70409		0.794398	0.911755		5.64264	0.378331		2.97408	0.490673		0.284689	0.749466		1.12168	0.980238		3.04635	1.42777	4.61987	1.05052	8.58123	0.810136	0	0	1.39356	0	0	0	0	0	0	2.71959	0.485401	1.8908	0	6.40069	0	1.8831
TRINITY_DN10433_c0_g1_i1_7	0.979129	0.990496		0.858009	0.911792		0.785388	0.760975		0.967621	0.981281		0.853926	0.931889		0.952158	0.959944		1.34994	0.732548		0.595937	0.776934		0.660905	0.74555		1.95929	2.46358	4.18489	0	3.61209	0.530594	2.23291	2.26146	0.611307	3.11708	0.660838	2.0162	2.84935	3.55868	1.236	1.20301	1.24747	3.66289	1.2725	1.24429	1.73534	0
TRINITY_DN10436_c0_g1_i1_4	1.3052	0.901622		3.47491	0.386049		0.866393	0.911767		4.79868	0.139032		2.51693	0.596265		0.690988	0.822763		2.5838	0.394582		1.2124	0.944285		0.269763	0.221772		0.955124	0.89295	0.87475	0	0.898483	0.443445	0.908903	0	0.471195	6.23715	1.98014	0.00519726	3.73936	0.495723	4.09979	2.3941	1.81663	0	1.83592	3.69523	0.939624	3.89871e-16
TRINITY_DN10437_c0_g1_i2_2	0.951585	0.96881		1.26995	0.649672		1.51841	0.339936		0.708374	0.741887		2.24196	0.0037086	Up	1.69674	0.172309		2.46115	0.000978359	Up	0.822687	0.891436		1.20117	0.721053		1.55745	1.55793	2.23774	1.90799	4.86133	1.97532	0.410439	1.00583	1.21654	3.69552	1.59605	1.90149	1.27045	1.55753	1.28252	1.85203	3.10078	4.2164	4.84278	5.14011	1.74403	2.66082
TRINITY_DN10438_c0_g1_i1_2	0.000499127	1.98967e-05	Down				0.000218216	4.87952e-28	Down	2.52771	0.518733								0.000331064	2.5063e-25	Down	2.36206	0.640503		0.989703	0.980992		0	0	0	0	0	55.1873	47.3008	21.8936	0	0	0	0	92.981	78.7987	77.3514	57.7323	0	0	0.0966966	0	85.9468	103.144
TRINITY_DN10438_c0_g1_i1_3	0.0477383	0.0748782		13.3153	0.00751975	Up	2.51925	0.244157		0.23591	0.262266		1.69243	0.856754		0.124097	0.00944893	Down	0.0508247	1.2823e-07	Down	1.6086	0.796378		6.98756	0.00320772	Up	0.553887	0	0	0.551434	0	9.23491	6.82788	9.93534	3.1782	5.70601	0.549016	5.66215	0.499321	1.05303	1.08302	4.12648	1.03919	0.526153	0	0.542511	5.60376	14.6591
TRINITY_DN10439_c0_g1_i1_1	1.36801	0.840402		0.400923	0.520143		1.35786	0.875596		0.352436	0.506815		1.45097	0.708912		3.4958	0.223284		11.7293	0.00142093	Up	0.15633	0.39999		0.456987	0.747373		2.77785	1.4381	1.4014	0.311928	3.46601	0.265397	0.546908	0.551659	1.73122	0	0.601646	0	0	0.295595	0.299366	1.13829	2.92456	2.05378	2.1426	1.7447	0	0
TRINITY_DN10439_c0_g1_i2_6	1.5208	0.590559		1.09527	0.901943		1.48481	0.471184		1.03343	0.977788		0.876331	0.87977		0.768012	0.611486		1.74432	0.179601		0.73494	0.777984		0.760655	0.718441		2.23893	1.8058	1.35359	0.626366	1.41278	0.448989	1.17195	1.13317	2.4689	1.09937	0.757035	1.82475	1.32856	0.870571	1.5446	0.609042	1.62739	1.40984	0.995043	1.53931	0.656896	0.501849
TRINITY_DN10444_c0_g1_i1_2	0.762594	0.831428		0.0955594	0.0048378	Down	0.0650251	0.000550631	Down	1.06704	0.963263		0.432048	0.149775		4.36921	0.178072		0.166776	0.00013465	Down	1.98142	0.592422		1.96633	0.226313		1.10804	0.689343	1.34711	0.790544	0.116836	2.21841	2.34806	0.647546	0	0.298712	0.0609457	0	1.25853	1.81834	1.14953	1.32956	0.516938	0.355439	0.588886	0.294064	3.35991	1.53621
TRINITY_DN10445_c0_g1_i1_8	6.74268	0.20667		0.577527	0.619765		1.01007	0.996255		3.6973	0.67378		0.877018	0.937744		1.46308	0.733117		2.03557	0.430045		2.8413	0.712025		0.854721	0.955903		1.39971	2.8859	1.55257	0.358531	3.51609e-22	0	0.314585	0.612643	0.992478	0.988562	1.04407	0	4.75698e-41	0.332363	2.81806	0	2.59914	1.00314	0.340881	1.67057	0.999174	3.9839e-12
TRINITY_DN10447_c0_g1_i1_1	1.2412	0.930246		0.242127	0.21867					0.229354	0.623107		1.67465	0.739393		6.68038	0.185144		16.2491	0.102208		0.119478	0.639906					0.615365	0.864075	0.565942	0.945179	2.3747	0	0.287334	0	0	0.306523	0.322255	0	0.302	0	0	0.309784	1.45566	2.67627	0	1.4806	0	0.32016
TRINITY_DN10448_c0_g1_i1_6	0.919983	0.808439		0.677764	0.0125271		0.785538	0.045351		0.738262	0.154539		1.07802	0.818918		1.53339	0.000809922		1.09417	0.46076		0.890517	0.671945		1.264	0.107963		26.4781	29.4414	39.0214	35.6425	33.8558	39.0961	35.8708	36.9531	20.8447	19.8888	22.0458	18.6806	25.5121	24.9414	25.8613	33.5923	32.4167	45.0393	35.8271	35.7338	37.8624	35.5111
TRINITY_DN10450_c0_g1_i2_2	0.0199135	0.303222								0.0354586	0.226076								0.0871361	0.374445		0.222797	0.686644		6.7966	0.618927		0	0	0	0	0	5.0289	1.32747	0	0	0	0	0	0.178272	0	0	0	0	0	0	0	0.187209	0
TRINITY_DN10451_c0_g1_i1_5	0.673584	0.861824		4.49417	0.0207989	Up	3.34565	0.249401		0.869473	0.964255		0.0359671	0.176873		0.00776986	1.21166e-07	Down				0.139277	0.536091		0.167598	0.594636		0	0.761006	0.748324	1.60785	0	0.679713	3.55595	0.68718	2.24129	3.80789	3.11836	4.04243	0	0	1.54054	2.92217	0	0	0	0	0	0
TRINITY_DN10452_c0_g1_i1_5	2.35874	0.722872		3.31059	0.12411		26.575	0.000644839	Up	0.235516	0.720762		1.29638	0.884487		0.377036	0.0813061		46.8931	0.00213769	Up	0.0607967	0.560335					1.46826	0	2.20552	0.976481	1.79132	0.430699	0	0	1.84343	2.84228	5.49145	3.57323	0	0	0	0.470064	1.40986	1.87112	2.36813	0.47696	0	0
TRINITY_DN10452_c0_g2_i1_4	0.0101518	0.163504								0.0109674	0.118339								0.00555853	0.00106738	Down	1.7499	0.86947		168.251	0.00458111	Up	0	0	0	0	0	9.83359	4.37155	0	0	0	0	0	0	0	0	0	0	0	0	0	8.7805	6.88924
TRINITY_DN10453_c0_g1_i1_2	5.52613	0.240819		0.719265	0.778232		2.49893	0.568386		1.41851	0.925364		1.02739	0.985416		1.37775	0.75345		5.21908	0.110912		1.02804	0.995045		0.760822	0.936343		2.54139	5.46158	2.30875	0.878842	1.56912	0.716321	0	0	1.58077	3.14915	2.48679	0	2.2932	0	0.850963	0	5.60441	1.59996	2.45781	2.43776	0	1.62186
TRINITY_DN10453_c0_g1_i1_7	0.592153	0.85828		0.819396	0.95854		0.491443	0.688085		0.932799	0.97416		1.16886	0.972697		1.41764	0.861747		1.11304	0.936361		0.638349	0.838801		0.735098	0.884182		0	0	0	3.31465	0.526791	0.454265	1.94172	2.78721	0.520965	0	2.17659	0	3.52481	1.51644	0	0.508143	2.07791	1.03489	1.08178	0	1.03049	0
TRINITY_DN10454_c0_g1_i1_6	136.75	0.000238744	Up	0.210003	0.17204		1.58878	0.875975		16.3367	0.469268		0.244958	0.191869		1.11847	0.956663		32.8299	0.0882525					0.0587301	0.426149		3.36932	9.22622	3.07443	0.854359	4.81017e-22	9.57595e-11	0	0	1.61191	0	1.73181	0	0.0043689	0	3.92861e-12	2.26715	0.761369	0	1.56094	1.97581	0	0
TRINITY_DN10455_c0_g1_i1_4	1.59014	0.798769		1.60056	0.690366		3.38964	0.120002		0.677884	0.819278		2.2121	0.524787		1.33885	0.695207		4.59309	0.00408615	Up	0.724971	0.860962		1.15005	0.916786		0	1.39673	1.02962	3.00561	2.65515	0.551212	0.277753	0.274899	2.41761	3.75625	1.28726	0.583518	0.442714	0.643827	1.28192	0.150887	1.02211	3.28859	5.01792	3.59098	0.446459	0.787883
TRINITY_DN10456_c0_g1_i1_2	0.499317	0.79469		0.899192	0.972309		0.643726	0.882932		0.668133	0.912111		0.62384	0.870958		0.652387	0.896525		0.220529	0.300096		1.43649	0.922847		2.29209	0.713611		0	0.892428	0.88362	1.00142	1.23598e-25	0.907753	4.69867	0	0	0	0	2.16406	2.83704	0	0	0.968658	0	0	0.900334	0.89575	1.93093	1.03047
TRINITY_DN10458_c0_g1_i1_2	1.66483	0.373184		0.730976	0.558238		1.32915	0.689748		0.861183	0.896209		0.967454	0.964567		1.27115	0.638852		3.86286	0.0276188	Up	0.409344	0.485669		0.501631	0.559676		2.58516	1.60733	2.16299	2.40285	1.38499	2.0822	1.37007	0.768702	1.25537	2.25359	0.65206	1.78802	1.93777	0.404381	1.7221	0.608281	1.82279	2.41691	2.074	2.6476	1.01743	0.833428
TRINITY_DN10458_c0_g1_i1_7	4.80918	0.44365		0.474082	0.239907		4.75584	0.148047		0.421472	0.80913		0.607952	0.469569		1.23764	0.818031		41.5103	0.000400441	Up	0.0631808	0.564262		0.162862	0.510463		2.05825	2.31699	3.34932	2.90552	2.4534	0	0	2.50925e-09	1.37082	1.77759	1.4221	0.104977	0.183479	0	0.795835	0.0938885	1.95206	1.35622	0.589946	3.09428	0	0
TRINITY_DN10461_c0_g1_i1_3	0.00571836	0.0071602	Down				0.0485097	0.197466		0.12747	0.168575								0.00575501	2.57078e-07	Down	0.945417	0.979458		7.94709	0.0315374	Up	0	0	0	0	0	3.5924	2.53917	3.2744	0	0	0	0	0.383093	0.705591	0	0.0483713	0	0	0	0	3.13579	1.93793
TRINITY_DN10462_c0_g1_i1_1	1.08659	0.968483		1.59783	0.702361		0.428594	0.247814		3.74475	0.175379		0.519501	0.775534		0.315979	0.477413		0.299588	0.554079		1.84107	0.861658		0.518152	0.702579		0.415101	0.767669	0.388426	1.28776	0.79823	1.45581	0	0.384021	1.60906	1.24222	1.30586	0	2.00866	1.6803	2.59568	3.69824	0	0	1.22052	0.402349	0	0
TRINITY_DN10462_c0_g1_i1_3	0.0143932	0.0807139					0.0439026	0.0324983	Down	0.362665	0.489751								0.0314381	0.0327318	Down	0.429998	0.699518		1.25155	0.871457		0	0	0	0	0	0.357986	4.12385	2.05038	0	0	0	0	0.509208	0.428005	0.982769	0.619582	0	0	0	0	0.259729	1.47569
TRINITY_DN10463_c0_g1_i1_1	0.909333	0.928489		1.48761	0.314025		2.39706	0.0147764	Up	0.529256	0.403917		1.60958	0.429066		1.03845	0.93394		2.70356	0.0403277	Up	0.535522	0.556044		1.07171	0.94505		1.76942	0.964334	3.10352	1.65788	1.66268	0.841026	4.06702	1.7696	2.67945	2.75488	2.61226	2.11386	0.651507	0.629949	1.3596	1.88614	2.20174	1.86133	3.56206	5.0924	0.535601	0.684211
TRINITY_DN10463_c0_g1_i1_6	0.80303	0.763585		0.818655	0.76945		1.38932	0.632165		0.435857	0.235979		1.67742	0.454443		1.9643	0.219385		1.62066	0.419026		0.811017	0.874362		1.95462	0.471301		0.59836	0.551321	0.450365	0.654327	0.898055	0.615464	0.94688	0.519291	0.321853	0.579847	0.276876	0.577754	0.166366	0.284625	0.357853	0.500136	0.704657	0.562558	1.13961	1.65512	0.900162	0.232571
TRINITY_DN10464_c0_g1_i1_1	0.640836	0.606441		1.43128	0.556834		0.972596	0.965988		0.841814	0.880757		2.17664	0.0916368		1.46933	0.492999		1.68925	0.166807		0.789567	0.854974		0.966453	0.962028		0.879351	0.997573	1.07056	0.880028	3.41786	1.51969	1.05923	0.348086	0.809816	1.35048	2.24517	0.576759	1.63481	1.02896	0.879646	2.01881	3.02195	2.49551	1.29295	1.93877	1.03059	1.655
TRINITY_DN10464_c0_g1_i1_2	0.000216557	5.72447e-08	Down				0.067577	0.288639		0.00351544	1.9718e-06	Down							0.00139566	3.25719e-07	Down	0.148985	0.368072		44.2355	0.0012342	Up	0	0	0	0	0.0375301	47.5581	51.0928	44.7154	0	0	0	0	0	0.0914776	0.0460588	0.380721	0	0	0	0	0.171888	0.7397
TRINITY_DN10464_c0_g1_i1_4	1.57004	0.795219		0.905807	0.966673		1.27558	0.91896		0.990473	0.997537		0.983208	0.995685		1.03796	0.986122		0.75537	0.797048		1.92817	0.694816		2.04135	0.694335		0.770197	0.474675	1.6626	0	1.01773	0.231954	0.241835	0.23612	0	1.01829	1.32755	0	1.03485	0.788725	0	0	0	0.483144	1.73863	0.742372	0.262431	2.47055
TRINITY_DN10464_c0_g1_i1_5	1.00801	0.983594		0.862882	0.344234		0.968609	0.815729		0.829068	0.520025		0.92156	0.704154		1.02647	0.868384		1.11258	0.259384		0.812674	0.498829		1.02753	0.884337		14.3648	13.5286	15.5756	10.8481	15.7174	12.5474	16.2321	11.2888	11.0894	10.0221	10.0305	11.8682	11.7013	9.95691	11.4795	13.9578	11.7664	14.4889	12.3826	14.1425	13.4288	12.2433
TRINITY_DN10468_c0_g1_i1_4	0.0672663	0.436899					0.0807971	0.395125		0.918924	0.980705								0.0255376	0.183679		2.47122	0.788947		2.84305	0.72712		0	0	0	0	0	0.115567	0.871711	0.34981	0	0	0	0	1.08732	0	0	0.119308	0	0	0	0	2.68985	0
TRINITY_DN10469_c0_g1_i1_3	0.233138	0.125896		0.214528	0.0782288		0.248913	0.0867165		0.191217	0.0283832	Down	0.457365	0.562779		2.02907	0.608568		0.496225	0.402159		0.213929	0.147315		1.19244	0.859196		0.60766	2.89026	4.71834	1.5268	1.77685	9.10942	8.54766	21.0474	0.298847	0.885992	2.38696e-59	0.739268	3.66453	1.93718	1.1037	1.35027	1.1267	1.14243	1.83712e-43	2.4259	1.65107	1.38618
TRINITY_DN10469_c0_g1_i1_7	1.82765	0.546065		0.833672	0.855099		0.83808	0.877385		1.67674	0.738716		0.710298	0.841716		0.819188	0.880639		1.33328	0.781597		0.957238	0.981714		0.587029	0.70049		0.582499	2.17268	2.09568	2.36184	0.548355	0.982039	0.51944	1.995	0.536255	2.20518	2.34751	0.598342	2.07436	1.64947	0	3.69711	0.54803	2.19095	0	2.74808	1.04205	0.548584
TRINITY_DN10469_c0_g1_i1_8	0.0635004	0.49495					0.0028769	9.3555e-11	Down	24.5477	0.0124547	Up							0.0051812	2.93049e-05	Down	11.5334	0.328629		0.494199	0.445596		0	0	0	0	0	0	1.28886	0	0	0	0	0	9.4612	3.82129	12.238	4.91213	0	0	0	0	6.52611	7.52821
TRINITY_DN1047_c0_g1_i1_1	0.1199	0.412215		2.02844	0.863965		1.43369	0.914307		0.158184	0.460838		4.19779	0.709767		2.01375	0.814517		7.92572	0.381057		0.0607717	0.354338		0.407478	0.832202		0	0.000334733	0	1.54067	8.44055	0	4.57988	1.27675	3.88903e-41	2.91725	7.38255e-07	8.51948e-11	1.55812e-08	0	2.14811	0	1.06949e-26	2.04716	0	5.63993	0	0.852486
TRINITY_DN1047_c0_g1_i1_8	2.57811	0.606311		0.771918	0.888657		0.306653	0.326629		5.72087	0.23339		0.72599	0.850643		0.909277	0.957166		2.62238	0.416737		0.66431	0.932042		0.123184	0.115608		0.390525	1.80321	0.359842	0.782718	1.1087	0.347421	0	0	0	1.51111	0.794973	0	2.24029	1.95276	3.2576	0.386617	1.06775	0.357202	0.735515	0.36708	0.754528	0
TRINITY_DN10470_c0_g1_i1_5	0.550805	0.493914		0.356083	0.339689		0.228861	0.111607		0.784217	0.81618		0.958033	0.978836		2.59904	0.290428		0.620577	0.563431		0.827224	0.916979		1.09334	0.953383		1.38659	0.32829	1.94702	0.720048	2.04121	1.54892	1.62079	2.55055	0	0.337712	0.71944	0.366802	1.33795	2.07313	0.358217	2.69976	1.30054	1.33459	0.6887	1.00133	3.76536	0.348935
TRINITY_DN10472_c0_g1_i1_1	0.731568	0.90799		0.611345	0.685538		0.354008	0.255268		1.06461	0.982116		0.485181	0.741457		0.759419	0.898188		0.449356	0.612856		0.718841	0.933306		0.682845	0.778606		0.142368	0.668348	0.396887	0.862716	3.01865	0.172487	0	0	0.144168	0.553107	0.443015	4.25775e-07	0.835612	0.397684	0.44828	1.88104	0.00269223	0.0317616	0.138756	0.980869	0.567194	0.829399
TRINITY_DN10472_c0_g1_i1_3	0.00688691	0.0163402	Down				0.0121551	3.97341e-05	Down	0.627448	0.775009								0.0307806	0.0261991	Down	0.209719	0.420782		0.355136	0.256764		0	0	0	0	0	0.806111	1.7299	4.05481	0	0	0	0	0.656652	1.00224	1.87275	0.715009	0	0	0	0	0.927317	0.382418
TRINITY_DN10474_c0_g1_i1_7	0.0250619	0.349772					0.00118109	2.40139e-13	Down	23.647	0.00373739	Up							0.00363203	7.72976e-08	Down	6.51177	0.336562		0.293026	0.0809175		0	0	0	0	0	1.52687	2.67535	0	0	0	0	0	27.6544	19.6473	39.3337	6.25267	0	0	0	0	12.0887	10.7873
TRINITY_DN10474_c0_g1_i1_8	0.375366	0.761888		2.65542	0.595797		5.2676	0.395734		0.161183	0.614407		5.77608	0.360987		2.1108	0.588743		1.05095	0.969518		1.94168	0.83975		11.4982	0.263412		0	0	0.470322	0.51368	2.46055	0	0	0.459701	0.476714	1.45432	0.497692	0	0	0	0	0.484466	2.85984	6.20472e-17	0.986202	2.46273	1.97345	3.05855
TRINITY_DN10477_c0_g1_i1_2	1.31713	0.832774		1.11446	0.941478		1.21007	0.920493		1.10411	0.969064		1.33669	0.785692		1.16012	0.902558		1.0602	0.928622		1.60616	0.757849		1.46367	0.840343		0.932912	1.74018	1.73025	0.479403	1.40673	0.425605	1.78442	0.438723	1.81461	0.467705	2.92139	0	1.84114	0	0	2.83457	2.17643	1.32	1.36197	2.29383	1.37538	2.96381
TRINITY_DN10477_c0_g1_i1_6	1.22927	0.772632		0.423087	4.34046e-05	Down	0.573855	0.00625688		0.848186	0.822107		0.509504	0.0157744		1.1612	0.555653		0.892077	0.57519		0.689933	0.586551		0.857746	0.619181		17.0243	11.0137	9.37533	15.767	6.99052	7.93671	9.21503	19.0681	4.98323	6.1625	4.68769	4.85266	8.17396	6.63722	11.6536	11.9293	4.66179	9.16997	7.76012	7.25271	9.8137	6.4982
TRINITY_DN10477_c0_g1_i1_8	0.0981806	0.565496					0.0122738	0.00247751	Down	8.61892	0.184199											0.0958302	0.639543		0.0117268	0.010103	Down	0	0	0	0	0	0.453247	0	0.0889112	0	0	0	0	1.26916	2.73048	0.0527255	0.314614	0	0	0	0	0	0
TRINITY_DN10479_c0_g1_i1_6	0.296665	0.178139		1.53314	0.663823		0.434544	0.25285		0.98823	0.993402		0.96985	0.992528		0.608756	0.751436		0.118556	0.0325097	Down	2.39492	0.370907		2.59031	0.21308		0.252939	0.470563	0.460153	0.255932	0.71767	1.92332	1.47558	0.724174	0.720973	0.479989	0.506769	0.261882	2.49203	0.5561	1.09688	0.749897	0.23872	0	1.23215	0	1.54989	3.21291
TRINITY_DN1048_c0_g1_i1_1	0.356253	0.743875								0.681731	0.893948		10.2524	0.102283		8.76937	0.0332517	Up	3.00392	0.0917008		1.17967	0.94308		1.76666	0.757531		0	0	0	0.460604	0.431421	0	0.433926	0.431038	0	0	0.225636	0.237067	0	0.515955	0	0.470047	0.850908	0.858489	1.98415	1.10344	0.476296	0.48832
TRINITY_DN10480_c0_g1_i1_3	0.0159708	0.253329		26.547	0.292649		0.388928	0.653669		1.02611	0.995086					0.0344434	0.244149		0.0067427	4.28186e-07	Down	2.24546	0.724072		2.27423	0.597507		0	0	0	0	0	0	2.91284	5.06974	0.787401	0	2.46358	0	5.34326	0	0	3.9226	0	0	0	0	2.38625	4.84238
TRINITY_DN10482_c0_g1_i1_3	0.0323202	0.397079								0.0344059	0.359028								0.0648838	0.107782		0.468683	0.804572		14.3951	0.242998		0	0	0	0	0	0.102549	0	2.55326	0	0	0	0	0	0	0	0	0	0	0	0	0.323718	0.339
TRINITY_DN10484_c0_g1_i1_1	0.0429069	0.288213					0.0167998	0.00656826	Down	2.8033	0.502714								0.0215214	0.00795399	Down	1.88264	0.749795		0.689925	0.80942		0	0	0	0	0	0.387242	0.350706	0.69347	0	0	0	0	0.0655979	0.320292	0.959541	3.00652	0	0	0	0	0.339834	0.278356
TRINITY_DN10484_c0_g1_i1_6	4.18095	0.0609068		0.348925	0.0933351		1.22987	0.846841		1.12433	0.947783		0.531231	0.546175		1.46178	0.649839		2.07316	0.335335		1.05593	0.974552		1.00902	0.996269		1.53459	2.3934	1.75797	0.374492	0.279662	0.444278	0.434493	0.31156	0.780386	0.280545	0.391128	0.499832	0.448917	1.20959e-15	0.961502	0.291052	1.64707	0.224021	0.849289	0.624819	0.224908	0.457021
TRINITY_DN10486_c0_g1_i1_5	0.0265849	0.157331					0.0312846	0.0853526		0.920766	0.972688								0.010915	0.0243248	Down	2.29005	0.761976		2.5891	0.620245		0	0	0	0	0	1.11788	1.9887	1.13655	0	0	0	0	0.471137	1.58475	0	2.10505	0	0	0	0	0.480466	0.752404
TRINITY_DN10488_c0_g1_i1_5	0.0699176	0.143328					0.0425708	2.2992e-05	Down	0.987307	0.994571								0.0594898	0.00155023	Down	0.768478	0.899654		0.826219	0.815814		0.227433	0	0	0.701522	0	3.65243	5.11367	5.16714	0	0.225434	0	0.247983	3.12521	4.83782	2.32972	3.92278	0.42618	0.218021	0	0	3.95666	0.76672
TRINITY_DN10489_c0_g1_i1_8	0.0782627	0.52598					0.0101	0.00434829	Down	8.53466	0.207088								0.0516081	0.195498		1.43269	0.918884		0.181792	0.247041		0	0	0	0	0	0.692215	0.710087	0	0	0	0	0	3.61654	4.2653	3.56946	0	0	0	0	0	1.11229	0
TRINITY_DN10489_c0_g1_i2_2	0.310027	0.0938558		0.886811	0.900524		0.238921	0.00508307	Down	1.07085	0.942167		3.39761	0.0165477	Up	3.69769	0.00329565	Up	0.330644	0.00759554	Down	3.15515	0.132273		3.0414	0.0385825	Up	0.283125	1.24009	1.01029	1.42798	2.15105	6.01114	3.14228	1.90233	0.360947	0.906645	1.49439	0.385665	4.13304	4.58123	1.28331	4.15282	2.83722	4.29086	2.18651	4.87602	17.2144	16.0817
TRINITY_DN1049_c0_g1_i1_1	0.465405	0.351501		1.64031	0.524428		0.679155	0.477505		1.04051	0.965635		2.2885	0.278668		1.34281	0.627404		1.19087	0.709972		0.873608	0.896634		0.884432	0.871275		0.618753	0.142961	0.488433	0.384104	0.964575	1.24994	0.737069	0.655253	0.842575	0.294918	0.77326	0.554736	0.702252	1.02417	1.10621	0.858521	0.656645	1.26787	0.671364	1.25518	0.882841	0.96837
TRINITY_DN10490_c0_g1_i1_1	2.03266	0.706806		0.0581956	0.00511435	Down	0.370489	0.756745		0.267352	0.723606		0.83585	0.885764		13.9505	0.0140278	Up	2.66153	0.278273		0.589752	0.881945		2.09446	0.80979		6.63176	3.15103	2.27841	1.68256	5.45524	2.00141	0	0	0.741271	0	0	0	0	0	0	2.21391	2.3735	6.28916	1.58678	1.58964	0.739188	3.03242
TRINITY_DN10494_c0_g1_i1_2	0.372487	0.313153		0.178724	0.0789129		0.121443	0.120768		0.513535	0.627488		0.541334	0.757609		2.94482	0.626776		0.219131	0.168156		0.914321	0.959614		1.85677	0.604386		0.502755	1.17706	1.37515	1.19526	0.72017	4.69887	1.32191	4.494	0.475056	0	0.247878	0	2.76191	1.6437	0	1.6484	0	0	0.966988	1.44106	0.709731	5.04298
TRINITY_DN10494_c0_g2_i1_6	1.12974	0.7337		0.335213	1.55145e-21	Down	0.378251	6.97785e-23	Down	0.936178	0.855558		0.68595	0.0665319		1.9715	1.04227e-05		0.656997	0.0101424		1.16165	0.69168		1.30381	0.0934335		68.877	84.6668	95.0286	83.2904	58.5891	81.2328	86.6618	74.7545	26.896	26.2212	23.4866	25.8286	66.1906	65.1367	71.6069	83.4928	62.5426	73.4065	44.5303	59.8328	107.273	88.7315
TRINITY_DN10497_c0_g1_i1_1	1.33864	0.879231		0.616207	0.682053		1.03683	0.977065		0.705907	0.861088		1.09705	0.956471		1.7087	0.604776		2.39761	0.232669		0.582091	0.809946		0.838131	0.899175		1.0886	2.66737	0.332116	2.91393	3.08515	0.335271	2.45921	0	0	1.06412	1.11036	1.91011	2.12789	0.361466	0.380678	1.49217	1.00019	3.75591	0.692696	3.10244	0.736131	1.92926
TRINITY_DN10499_c0_g1_i1_1	0.069946	0.508948					0.0234149	0.0419647	Down	3.23947	0.587742								0.0171875	0.000151682	Down	3.84206	0.465234		1.22409	0.87834		0	0	0	0	0	0.308697	1.55365	0	0	0	0	0	1.30227	1.80242	5.09935e-05	3.2337	0	0	0	0	1.35842	1.77493
TRINITY_DN105_c0_g1_i1_3	0.853435	0.934527		0.768149	0.859439		6.54986	0.122188		0.0907135	0.0562032		0.413625	0.66455		0.523292	0.600919		1.70633	0.751466		0.19858	0.433214		2.2331	0.805634		0	1.43404	1.07793	3.58471	3.32854	0.343089	2.47748	1.41832	2.53712	0.377428	1.19303	0.407752	0	0.389419	0	0.376519	0.716562	0	0.369053	1.87521	0	1.17429
TRINITY_DN1050_c0_g1_i1_5	0.681955	0.900535		5.20191	0.199315		1.12811	0.942561		2.98352	0.658949					0.0699253	0.0313257	Down	0.180437	0.506386		1.39329	0.928871		0.498937	0.827037		0	0.183736	0	0.799471	0	0.636471	0.422043	0.412941	0.828199	1.02218	2.3401	0.220229	4.03373	0	0	0.445987	0	0	0	0.382504	0	0.471566
TRINITY_DN10503_c0_g1_i1_2	0.44434	0.556457		3.95185	0.16283		1.31303	0.716815		1.26312	0.843012		4.12426	0.0599045		1.01109	0.990079		1.87283	0.0981195		0.977899	0.989273		0.813694	0.738528		0	2.54784	1.84864	3.55523	2.59286	7.17947	0.647712	7.39609	3.32036	12.0881	12.1464	0.740735	4.09727	5.33265	7.52764	6.07753	10.3954	6.02531	9.3663	8.65609	3.38912	7.91739
TRINITY_DN10504_c0_g1_i1_3	0.0828392	0.0814474		0.839987	0.939106		0.107957	0.0663927		0.608163	0.784478		0.137437	0.423647					0.017792	9.61247e-06	Down	0.650965	0.815452		1.13708	0.912879		0.108042	0.100508	0.0977295	0.429159	0	1.75867	1.85899	4.04881	0	0.424301	0.112199	0	1.4215	2.54156	0.118814	0.767569	0	0.0802019	0	1.34239e-25	1.50787	1.15371
TRINITY_DN10505_c0_g1_i1_3	0.126898	0.0159553	Down	5.16889	0.00070268	Up	0.833747	0.766261		0.735424	0.801516		1.07635	0.962645		0.200441	0.000194258	Down	0.279848	0.00130044	Down	0.486015	0.499064		0.694246	0.592953		0.240049	0.89631	0.393531	0.983024	1.76951	1.21641	9.48111	7.27731	1.61997	3.49954	2.69421	4.08489	7.46123	3.06378	0.926486	3.97436	0.664239	0.440794	0.457469	1.33883	1.99101	3.15381
TRINITY_DN10507_c0_g1_i1_2	0.733441	0.793501		1.20564	0.870451		2.8723	0.259161		0.286724	0.212808		0.934461	0.967611		0.74068	0.746283		1.03886	0.949502		0.641026	0.655278		2.35316	0.371289		2.21303	2.50852	0.714454	0.323875	1.30854	2.66187	0.759102	3.14087	0.297459	0.600368	2.96303	2.40124	0.590121	2.34414e-14	1.03198	0.729348	1.1978	0.893129	2.879	0.600708	0.773182	1.93877
TRINITY_DN10507_c0_g1_i1_6	3.71856	0.391423		0.456726	0.437075		5.27455	0.264455		0.274238	0.599643		1.01939	0.988525		2.16442	0.372476		5.03763	0.0350784	Up	0.686985	0.908242		2.67246	0.660756		5.82137	1.30236	1.72251	1.65505	2.76812	0.213904	0	0.21329	2.69287	1.10999	0.703933	0	0.649257	0.235702	0	0	3.9658	3.74919	1.79277	1.78685	0.9122	0
TRINITY_DN10509_c0_g1_i1_1	0.0364776	0.300582					0.0164229	0.00270428	Down	2.44275	0.603685								0.0538983	0.286077		0.631875	0.925189		0.272201	0.534116		0	0	0	0	0	0.17971	0.51707	2.32266	0	0	0	0	0.365943	0.644849	2.2566	4.68311	0	0	0	0	0	0
TRINITY_DN1051_c0_g1_i1_2	0.363005	0.109344		0.781134	0.697806		0.247428	0.0015635	Down	1.06558	0.947434		1.42664	0.586009		1.75538	0.226323		0.273359	2.34063e-08	Down	1.86618	0.337053		1.84249	0.142269		0.979439	1.06649	0.554158	0.500928	1.24218	4.19269	1.89742	1.66423	0.477253	0.52928	0.389049	0.849634	3.41312	2.80916	0.96468	2.37259	1.39114	1.48511	0.885914	0.949578	4.68292	3.54868
TRINITY_DN1051_c0_g1_i1_6	1.05622	0.981606		2.872	0.158136		1.3086	0.589026		2.09959	0.53184		0.60438	0.821373		0.201271	0.0175276	Down	0.530076	0.478745		1.14422	0.950749		0.578128	0.482758		2.46857	0.934157	1.33472	0	2.26319	1.66787	0.870661	0	3.64433	2.78706	1.98645	3.59232	1.28882	1.85012	3.83465	2.70686	1.41721	0.473239	0.948996	0	0.441764	1.34298
TRINITY_DN1051_c0_g1_i1_7	0.0425518	0.436915					0.00664403	0.00281679	Down	6.94295	0.371282								0.0189651	0.0364667	Down	2.12331	0.827454		0.33443	0.519598		0	0	0	0	0	0.167858	1.1304e-42	1.66979	0	0	0	0	6.82709	6.34271	0.526236	3.93926e-14	0	0	0	0	0.726089	0
TRINITY_DN10512_c0_g1_i1_3	1.13357	0.951662		0.559199	0.708163		0.565709	0.660369		1.04932	0.981238		0.865969	0.963123		1.52271	0.871173		0.852538	0.928874		1.15712	0.963111		1.13682	0.931894		3.2571	0.793473	2.29748	5.20358	2.36903	0	7.50321	0.741079	4.42418	8.00202e-26	1.3301e-05	1.76561	3.07983	1.57669	1.65271	5.49585	9.42638	5.66419e-12	1.00881e-08	0.793171	2.33302	5.48198
TRINITY_DN10514_c0_g1_i1_7	1.00704	0.991118		0.99103	0.977209		0.699587	0.173978		1.316	0.619425		0.559312	0.0178446		0.542196	0.011315		0.685677	0.0894856		0.802117	0.720264		0.643921	0.101663		12.3546	10.806	10.2254	9.90709	9.89849	8.89139	8.39067	16.3084	9.13585	7.53128	12.0887	10.7269	14.6752	20.1065	11.4229	12.781	6.48313	3.99392	7.3649	7.6972	8.3358	10.0196
TRINITY_DN10515_c0_g1_i1_2	0.0277767	0.37577					0.0366511	0.251769		0.834699	0.970659											0.0272291	0.452557		0.0347933	0.338148		0	0	0	0	0	4.20157	0	0	0	0	0	0	2.42474	0.845308	0	4.69116e-30	0	0	0	0	0	0
TRINITY_DN10515_c0_g1_i1_6	16.7167	0.0919517		0.952724	0.968768		4.95081	0.271315					0.18223	0.237255		0.184935	0.143155		0.342034	0.472914		8.42963	0.493159		3.02303	0.692243		3.07283	0.63704	0.639553	1.06292	0.334195	0	0	0	0.65046	2.28691	1.36177	0.361508	0	0	0	1.05479	0.323103	0	0.665334	0	0.703685	0.73981
TRINITY_DN10516_c0_g1_i1_4	0.0804353	0.530293					0.0758484	0.382269		1.21972	0.970872								7.79759e-08	3.15538e-11	Down	45.5036	0.412079		40.3474	0.269656		0	0	0	0	0	0.484294	0	0	0	0	0	0	0	0	0.526266	0	0	0	0	0	23.7032	0
TRINITY_DN10519_c0_g1_i1_2	0.194941	0.304279		0.0611982	0.0714349		0.0136216	3.04011e-05	Down	0.831185	0.91747		1.5316	0.847248		24.431	0.0476109	Up	0.220748	0.0870793		1.37647	0.878407		1.72403	0.527546		0.0824682	0.278709	0.16305	1.12213	0.0316122	3.38689	1.5541	3.34802	0	2.09287e-15	0	0.0732748	0.832402	2.80343	0.725187	2.79041	1.16813	5.57966e-19	1.12823	0.264604	5.52144	1.1004
TRINITY_DN10519_c1_g1_i2_2	0.441281	0.22746		0.889977	0.882131		0.448117	0.205143		0.797899	0.829762		2.39453	0.148232		2.59343	0.051245		1.08361	0.851757		0.947864	0.959885		1.21059	0.825952		0.819595	0.492381	0.974969	1.23594	2.85968	2.1745	0.913583	2.18634	0.802531	1.05719	0.562977	0.439814	0.940556	1.15544	0.732085	4.05465	0.890423	2.37054	3.02896	2.53473	2.58526	1.84789
TRINITY_DN10522_c0_g1_i1_3	0.101386	0.265623								0.0106098	0.0237534	Down										0.0809566	0.317581					0	0.253628	0.745035	0	0	2.76192	0.761015	6.04833	0.264053	0.526277	0	0.28212	0	0	0	0	0	0.258691	0	0	0.271726	0.566965
TRINITY_DN10522_c0_g2_i1_3	0.111715	0.504643								0.106401	0.469524											0.0540625	0.456016					0	0	0	1.35853	0	3.50662	0	8.32333	1.28742	0	0	0	0	1.2752	0	0	0	0	0	0	0	0.645963
TRINITY_DN10523_c0_g1_i1_3	0.328976	0.463906		2.73517	0.336621		7.98783	0.121955		0.103016	0.202091		1.63384	0.805424		0.57341	0.577314		1.04471	0.970314		0.507053	0.749405		4.98501	0.526757		0	0.204843	0.618868	0.670251	1.57078	0.303651	3.0862	0.299751	0.322791	1.64793	0.684725	1.38782	2.18225e-21	0	0	0.646974	0.112253	0.316586	1.27479	1.27478	1.31367	0.339997
TRINITY_DN10525_c0_g1_i1_3	0.931433	0.969571		1.6829	0.589455		1.99221	0.369269		0.750514	0.851814		0.0470332	0.00234319	Down	0.0271373	1.29717e-10	Down	0.0371045	1.03063e-07	Down	1.21319	0.898668		1.68934	0.621149		0.896965	0.20842	2.34883	6.97939	0.530724	2.93051	6.53935	1.59633	2.35536	4.40894	2.21732	7.26558	4.92455	0.215363	0.444289	3.51985	0.103733	0	0.21026	0.212561	2.89396	3.78535
TRINITY_DN10525_c0_g1_i1_7	0.742879	0.737577		0.182479	0.113315		0.132768	0.0835351		0.948139	0.970484		0.466199	0.500574		2.50385	0.545756		0.536598	0.424701		0.63436	0.68169		0.705213	0.767191		0.768384	0.429319	1.19095	0.458204	1.02209	0.833687	1.57906	0.70566	0.447306	2.70902e-34	0.15496	0	2.50599	0.468673	0.318	0.751696	0.712586	0.144617	0.296206	0.295163	1.21005	0.467593
TRINITY_DN10526_c0_g1_i1_2	0.362648	0.749164		3.19981	0.409747		1.45266	0.801147		0.701016	0.923529		3.97014	0.459873		1.19361	0.887006		4.42305	0.243709		0.30085	0.763439		0.466841	0.81489		0.323755	0	0	0.223538	1.17414	0.528479	0	0	0.212509	0.320151	0.222649	0.799512	0.678657	0.000207154	0.502908	0.00863443	0.262417	0.107415	0.8498	1.1729	0	0.119197
TRINITY_DN10526_c0_g1_i1_4	0.0170572	0.276924					0.00602734	0.00256015	Down	3.09433	0.656536								0.00245094	3.37283e-09	Down	6.57171	0.381956		2.26341	0.555978		0	0	0	0	0	0.518311	3.21279	0	0	0	0	0	5.90144	4.95039	0.292836	0	0	0	0	0	2.35781	12.2432
TRINITY_DN10526_c0_g1_i1_8	0.0208554	0.30913					0.0279374	0.00609811	Down	0.816899	0.93264								0.0128404	9.1853e-05	Down	1.54532	0.866446		1.97325	0.383289		0	0	0	0	0	4.90717	2.02078	0	0	0	0	0	1.24329	2.18223	0.684072	1.51084	0	0	0	0	1.26883	4.39701
TRINITY_DN10527_c0_g1_i1_1	0.79876	0.911977		0.449228	0.704384					0.295418	0.565657		2.36816	0.644551		5.13535	0.206371		1.05016	0.954581		1.77017	0.631101		5.88837	0.285566		0.113836	4.33354e-06	0.315078	1.02696	0.782096	0.346777	0.228021	0.459842	0.337713	0.226866	0.0197156	0	2.17818e-20	0	9.91018e-10	0.617889	0.854725	2.22209	0.443839	0.11027	1.25116	0.78642
TRINITY_DN10528_c0_g1_i1_1	0.896158	0.933896		1.96461	0.068562		2.68837	0.199117		0.578501	0.736153		2.47027	0.020831	Up	1.21762	0.624516		3.64956	0.000174717	Up	0.569377	0.663276		1.0239	0.987637		2.86767	4.16673	3.30146	6.57136	14.5031	1.59339	2.75569	1.68457	12.544	7.5802	5.45631	5.40721	4.67803	0	3.22103	4.52097	7.1076	14.9675	14.1641	8.2473	2.43751	3.17935
TRINITY_DN10529_c0_g1_i1_1	2.15997	0.438198		0.688427	0.819458		7.01176	0.413538		0.201441	0.389168		0.648946	0.785389		0.902477	0.961371		10.2459	0.0959717		0.137163	0.285946					0.868019	1.34787	2.40344	3.56345	0.277972	1.04997	0.840348	1.65668	0	2.29147	0	2.82941	0	0	0	0.891206	0	2.99005	1.10707	1.64583	0	0.304198
TRINITY_DN1053_c0_g1_i1_6	0.6305	0.223699		1.20656	0.17728		0.813037	0.152389		0.876387	0.765074		0.884854	0.521129		0.705676	0.00101356		0.524524	4.08726e-06		1.05033	0.938503		1.25471	0.294548		48.8194	47.9948	59.3616	43.4074	50.6679	101.786	94.2806	77.335	53.207	56.0844	56.2975	55.3205	61.5313	75.8944	62.8085	87.3604	47.5782	46.526	46.0693	45.7628	114.147	94.4107
TRINITY_DN10530_c0_g1_i1_1	1.05736	0.991032		2.19926	0.696281		1.35602	0.839483		1.44321	0.92229		6.03462	0.217275		2.64584	0.37051		3.51037	0.201313		1.68756	0.909334		1.16132	0.945448		0	0	1.22923	0.448763	1.73275	0	0	0	0	0.442406	0.935118	1.95169	0.432482	0.872384	0	1.33338	0.401325	5.7606	2.15039	2.52282	0	1.82436
TRINITY_DN10531_c0_g1_i1_1	0.0762002	0.52199					0.0100248	0.0538702		8.26048	0.508038								0.0230593	0.0650135		3.1196	0.769224		0.369986	0.669731		0	0	0	0	0	0	1.81634	0	0	0	0	0	1.79318	0	0	13.9448	0	0	0	0	0	3.7608
TRINITY_DN10531_c0_g1_i1_7	3.62437	0.380769		0.813599	0.793056		1.46796	0.704601		1.89483	0.799463		0.987292	0.991269		1.1718	0.834163		2.44166	0.203802		1.46348	0.912169		0.808727	0.913598		1.47776	1.72896	1.35956	1.88375	0	1.27701	0	0.674989	1.44126	1.10315	1.91446	0.398941	1.06957	0	0.767413	1.81892	1.38953	1.79089	2.134	1.40013	0.713085	0
TRINITY_DN10534_c0_g1_i1_1	1.16633	0.914693		1.79274	0.263979		2.0778	0.219268		0.887038	0.941905		1.5634	0.604623		0.83923	0.76241		2.17461	0.192906		0.796338	0.902568		0.908751	0.941004		1.08465	0.299664	0.719383	0.897449	1.43495	0.530758	0.664152	0.0664359	0.902882	1.54796	1.33741	1.03914	0.552884	0.456325	0.147955	1.31822	0.781183	0.751782	1.16781	2.25482	0.998904	0.667194
TRINITY_DN10535_c0_g1_i1_6	5.45202	0.19977		0.115598	0.0096242	Down				0.512478	0.85067		0.670921	0.758041		5.6288	0.158185		3.28676	0.326599		1.06274	0.989812		2.20439	0.802839		1.50245	1.7954	1.90218	0.837975	0.3936	0	0	0.76075	0.195983	0	0.407851	0	0.401689	0	0	0.20149	0.194001	2.81446	0.602931	0.594989	0	0
TRINITY_DN10537_c1_g1_i1_6	1.18586	0.952342		0.425933	0.698225		0.536489	0.562598		0.887257	0.940777		0.402027	0.802063		0.910112	0.965724		0.428024	0.576032		1.09194	0.970995		1.33472	0.852301		4.57331	0.388598	2.62952e-26	0	0.3988	2.18735	1.57119	0.376652	1.22703	0.413709	0.439487	0	1.2078	0.82336	1.31812	0.414926	0	0.779889	1.18417	0	1.20472	0
TRINITY_DN1054_c0_g1_i1_5	0.856717	0.939859		4.30714	0.0766434		1.82283	0.531693		1.87723	0.708296		1.83587	0.784061		0.412125	0.280806		1.27459	0.84758		1.20269	0.938979		0.682038	0.851606		0.638816	0.293374	0	0.322471	0.307964	0.579212	0.302838	0.295307	0.911893	1.20901	1.58524	1.69656	0	1.33358	1.38315	0.32445	0	0.908241	0.617678	0.896847	0	1.00821
TRINITY_DN10541_c0_g1_i1_1	2.56789	0.222607		1.01861	0.973913		1.45742	0.585974		1.60425	0.70929		0.890172	0.933361		0.837287	0.830317		4.27793	0.215437		0.507343	0.780662		0.324612	0.480471		4.37664	3.34639	2.89562	1.81204	2.69488	0.561315	0.624136	1.23943	2.40055	3.41752	2.84129	2.91472	0.931163	0.311406	2.32154	5.12304	0.33313	6.33935	2.45877	2.70115	0	1.31542
TRINITY_DN10542_c0_g1_i1_7	9.39658	0.160675		2.45363	0.480586		8.174	1.95631e-07	Up	2.64443	0.228303		0.103601	0.267068		0.0411678	2.09981e-05	Down	0.544936	0.613191		1.79168	0.619679		0.697184	0.66612		0.313512	0	5.9679	17.4251	0.580277	1.05579	0.274654	0.824571	17.5085	20.0581	7.19888	9.46481	1.43806	1.51359	0.945707	3.20864	0.594147	0	0	2.06449	1.19261	1.49448
TRINITY_DN10544_c0_g1_i1_3	1.37744	0.117556		0.525635	1.98562e-06		0.932734	0.743079		0.717328	0.180945		0.844068	0.331192		1.54752	0.0017982		1.38763	0.00652449		0.819395	0.507926		1.19918	0.423848		11.2061	10.0744	12.7043	10.6648	8.7309	8.12755	8.55732	8.00542	6.86774	5.07394	5.08388	4.60875	6.87442	5.83256	4.65726	7.15298	9.61019	11.0435	8.9257	10.186	8.0346	6.42817
TRINITY_DN10544_c0_g1_i1_4	0.0447572	0.155396					0.0262423	0.0720845		0.713374	0.883611								0.0333913	1.86807e-05	Down	1.96548	0.64543		2.79906	0.364168		0	0	0.119083	0	0	1.24798	1.37888	0.470545	0	0	0	0	0.140785	1.45795e-09	0.544579	1.58371	0.041233	0.0632208	0.0615282	0	2.6962	1.19031
TRINITY_DN10547_c0_g1_i1_1	0.240303	0.633139								0.308412	0.643985		4.17055	0.375528		2.97418	0.30557		1.75331	0.567462		0.514558	0.853908		1.72455	0.783216		0.206012	0	0	0.424712	2.57409	0	0	0.194086	0	0.203452	0.21629	0.220535	0	0.211916	0.22039	0.413909	0.390702	1.38444	0.403462	0.601064	1.02178	0
TRINITY_DN1055_c0_g1_i1_2	5.79653	0.0985977		0.177618	0.00613813	Down	13.3586	9.72971e-05	Up	0.0659309	0.00439355	Down	1.156	0.901646		6.33772	0.00800481	Up	26.9779	6.72023e-12	Up	0.231789	0.315057		3.53602	0.041437	Up	85.624	59.3607	109.404	194.984	71.3631	8.06895	5.20183	1.5984	5.35446	52.5165	4.35181	10.2346	0.829181	1.1225	0.51327	3.54296	346.772	69.6094	47.0123	79.0789	8.15358	3.02462
TRINITY_DN1055_c0_g1_i1_3	0.334955	0.0622549		1.52526	0.466566		0.468163	0.0950821		1.0213	0.981909		1.76887	0.290866		1.11605	0.857714		1.06584	0.897228		0.549218	0.497566		0.566601	0.322667		0.936352	1.48375	1.14185	1.58613	1.73512	3.91378	4.98955	5.13348	0.918523	1.50019	3.18091	1.68814	5.35369	5.20996	2.85981	3.0449	2.58015	2.3423	1.49168	3.25118	2.14243	3.11921
TRINITY_DN10552_c0_g1_i1_8	0.102617	0.267327					0.0225055	0.0033439	Down	2.05068	0.658215								0.0803122	0.00287446	Down	2.06896	0.65432		1.06207	0.965777		0	0	0.22025	0.118261	0	1.55781	0.466004	1.06381	0.116887	0	0	0	1.74137	3.43907	0.139277	0.879658	0	0.115703	0.34103	0.115778	0.763817	3.20689
TRINITY_DN10553_c0_g1_i1_4	0.258739	0.438313		2.07011	0.70814		1.16389	0.938402		0.444756	0.689149		0.730876	0.939273		0.347001	0.52539		0.192821	0.0872145		1.00577	0.996967		2.2586	0.611419		0	0	1.34433	1.53406	0.648459	5.60681	4.44484	0.656861	2.73821	2.11435	0.73376	0	0	0	0.696348	4.56788	0.697375	1.39172	0	0	3.30875	3.4353
TRINITY_DN10554_c0_g1_i1_1	3.98804	0.426756		0.834324	0.910943		0.980651	0.988793		2.94302	0.537493		1.53233	0.773403		1.77359	0.662484		11.3804	0.0748244		0.493331	0.903284		0.169504	0.327583		4.49536	0.691989	0.679709	1.53947	1.70927	0	0.319035	0	0	4.28578	0.750862	0.398137	2.31813	0.330029	2.11636	1.36533	1.02875	8.28222	1.04619	1.39342	0	1.04527
TRINITY_DN10554_c0_g1_i1_8	1.13535	0.943446		0.0629078	0.105446		0.0206879	0.000526418	Down	3.2754	0.157728		0.496982	0.733602		7.55113	0.290433		0.400002	0.257647		1.36703	0.78872		0.439428	0.333663		2.73634	1.45011	0.86875	0	0.598728	1.56173	1.50301	0.940638	0.302445	0	0	0	0.93452	1.77178	7.18208	5.28748	0.605744	0.616401	0	1.51845	0.970048	2.67282
TRINITY_DN10558_c0_g1_i1_2	0.0173064	0.142349					0.0105362	1.19191e-05	Down	1.82135	0.729581								0.0225138	0.0012618	Down	0.732139	0.900881		0.42724	0.200435		0	0	0	0	0	4.35913	0.655557	0.138479	0	0	0	0	0.976861	2.35709	3.10586	2.24445	0	0	0	0	1.29169	0.603526
TRINITY_DN1056_c0_g1_i1_2	0.0244122	0.356245					0.0158358	0.0157435	Down	1.68329	0.881063											0.163905	0.70352		0.102167	0.185312		0	0	0	0	0	4.86478	0	0	0	0	0	0	2.99873	3.0893	0	1.5034	0	0	0	0	0.256917	0
TRINITY_DN10560_c0_g1_i1_3	0.333309	0.0718082		0.728781	0.438745		0.414101	0.0182644	Down	0.551359	0.37056		0.638436	0.420898		0.84199	0.756443		0.223027	3.74109e-07	Down	0.949643	0.96279		1.80098	0.143349		0.777512	0.624758	0.561026	0.71338	0.610573	2.26422	3.22827	2.08566	0.575211	0.287226	0.411782	0.563115	1.35182	0.790803	0.729723	1.79448	0.450722	0.362155	0.283133	0.746778	2.04923	1.65583
TRINITY_DN10561_c0_g1_i1_4	0.595302	0.565936		1.04658	0.975072		0.56964	0.534101		1.0176	0.98863		2.20904	0.320057		2.04296	0.416198		0.55961	0.215989		2.29692	0.357446		2.36566	0.154073		1.77862	0.82467	0.266924	1.20465	1.92188	3.35795	0.81916	1.33546	1.41227	2.00095	0.593072	0	3.29761	0.834378	1.75293	1.72703	4.10362	2.17724	1.42555	1.94578	3.43677	7.30837
TRINITY_DN10561_c0_g1_i1_7	1.45767	0.900591		1.06057	0.981752		0.561252	0.845207		2.66191	0.8161		1.63475	0.773608		1.48717	0.785979		1.06037	0.964597		2.25686	0.844239		0.881675	0.977724		0.00402213	0.798326	1.03809	0.145036	1.64308e-05	0.781876	0.0116807	0.52473	1.44864	0	0.47466	4.02887e-05	3.56531	0	1.55066e-25	2.05779e-15	0.53667	0.620379	1.3533	0.712468	1.10172	1.96036
TRINITY_DN10562_c1_g1_i1_6	0.0215407	0.321703								0.19573	0.550525								0.00659757	0.00584179	Down	3.1665	0.713928		17.7676	0.109459		0	0	0	0	0	3.17738	0.722362	0	0	0	0	0	0.216624	0.457356	0	0	0	0	0	0	2.25801	7.10602e-17
TRINITY_DN10564_c0_g1_i1_1	0.699371	0.621612		0.385553	0.273033		0.812289	0.89233		0.303607	0.276747		0.936171	0.950389		2.31905	0.329528		0.976802	0.964028		0.645625	0.624809		2.15725	0.510706		1.7061	1.58033	1.03392	0.720213	2.39949	1.38826	2.86725	0.902397	0.414035	0.27341	0	1.04366	0.802403	0.141098	0	1.49644	0.668108	1.62063	1.6447	1.03657	0.823397	1.96792
TRINITY_DN10564_c0_g1_i1_2	0.77877	0.535803		1.09912	0.581395		0.570907	0.000169822		1.40264	0.356383		0.914183	0.636485		0.800359	0.0444793		0.565335	8.54132e-09		1.24176	0.634036		0.936368	0.76889		77.159	73.949	62.4005	59.3032	59.204	129.463	95.9092	77.8518	84.7907	62.5325	62.024	67.1963	131.786	145.179	117.06	112.422	61.9794	64.1788	71.6717	65.2835	122.996	126.17
TRINITY_DN10565_c0_g1_i1_3	0.0203905	0.329111								0.0216953	0.282008											0.211412	0.623499					0	0	0	0	0	0	0	3.99953	0	0	0	0	0	0	0	0	0	0	0	0	0.376596	0.130756
TRINITY_DN10565_c0_g1_i1_6	3.31028	0.125896		0.169492	0.0219363	Down	1.56203	0.806148		0.325937	0.45354		0.248557	0.132525		1.43217	0.81174		1.59322	0.822868		0.518044	0.839862		1.74052	0.896641		2.41203	5.85015	2.22851	8.27859	2.33975	1.77172	1.40274	0.46054	1.90464	0.483089	0	0.525938	0.986207	1.01353	0	0	1.75118	1.79422	0	1.39403	0	0
TRINITY_DN10567_c0_g1_i1_1	0.76736	0.917784		0.11055	0.0796481					0.0174608	0.218306		1.63133	0.668096		14.1999	0.0214339	Up	11.2956	0.0492425	Up	0.101281	0.581047					0.918746	1.27478	2.08069	0.463846	6.06767	0	0.797903	0	1.25184e-10	0.437205	0	0	0	0	0	0	0.567091	4.2455	1.71354	1.74821	0	0
TRINITY_DN1057_c0_g1_i1_1	1.37068	0.85758		0.624857	0.449764		6.56534	0.0270137	Up	0.111661	0.170671		0.784241	0.760178		1.20815	0.789612		1.4147	0.464435		0.704529	0.876854		6.48424	0.0491802	Up	1.40521	1.77232	1.01975	2.08535	3.87304	0.310554	0.920617	0	1.4034	0.778756	0.331251	1.21946	0.160716	0.178503	0	0.162473	1.20644	1.53663	0.761636	1.68992	0.494346	1.00548
TRINITY_DN10570_c0_g1_i1_2	1.96336	0.515381		0.976316	0.972299		2.61497	0.000241365	Up	0.648672	0.69303		1.63954	0.359651		1.61049	0.0573318		3.65196	0.00294135	Up	0.823059	0.914423		1.32661	0.706452		4.82095	2.90855	3.28687	0.922353	4.03845	0.411345	1.80561	0.333422	2.48819	3.57673	2.68245	1.83337	1.14721	0.922761	1.11155	1.07882	3.84816	6.65221	4.61237	5.41636	0.296281	2.38919
TRINITY_DN10570_c0_g1_i2_3	0.746007	0.752875		0.555434	0.102938		0.54019	0.0759329		0.722384	0.71389		0.683935	0.367758		1.18741	0.672757		0.678333	0.119253		0.750115	0.795857		1.09112	0.85039		1.99484	1.7055	2.30553	3.10625	0.772217	2.18323	3.98076	5.19159	0.977654	1.64445	1.02037	0.98876	2.59715	2.43613	1.47115	2.70561	1.39141	1.79461	1.74828	1.74531	2.11176	2.51518
TRINITY_DN10571_c0_g1_i1_4	0.077478	0.486285					0.0216081	0.00363917	Down	4.00347	0.323517								0.0162634	0.000117618	Down	4.58027	0.35396		1.20876	0.854046		0	0	0	0	0	0.208462	0.2081	1.05208	0	0	0	0	0.443916	0.73448	2.44318	2.27271	0	0	0	0	1.77169	1.15955
TRINITY_DN10571_c0_g1_i2_2	0.886348	0.718055		1.07447	0.771388		0.799444	0.19421		1.10694	0.757867		1.25072	0.357337		1.12222	0.526134		0.971181	0.831619		1.11999	0.719422		1.0628	0.796219		6.99915	5.32443	6.33628	7.54199	7.25329	9.11741	7.50834	6.74583	7.91118	6.59548	5.90228	5.56324	7.3966	8.09668	8.65398	10.1898	9.02866	7.56637	8.19063	9.89988	9.40913	9.57619
TRINITY_DN10573_c0_g1_i1_2	1.15164	0.896674		1.35068	0.624716		1.47952	0.488596		0.956782	0.972761		1.59632	0.333672		1.13693	0.826691		2.53823	0.0294757	Up	0.692813	0.779261		0.759496	0.722628		2.38264	3.06448	1.77431	1.34977	3.68016	2.74936	0.576102	0.953982	4.60175	1.03259	1.72029	3.34686	2.74931	1.39213	2.30206	1.01575	4.73439	2.67235	3.60082	3.28489	1.22028	2.68008
TRINITY_DN10576_c0_g1_i1_2	0.05178	0.00158756	Down	0.231868	0.398691		0.0208251	0.000357577	Down	0.543972	0.617577		1.68959	0.697113		6.98711	0.167891		0.123183	2.08619e-05	Down	0.712187	0.829265		1.34808	0.737548		0.147602	0.136829	0.267371	0.296102	0.141782	6.14436	5.42545	5.04175	0	0.139414	0	0	0.992737	2.26524	0.922822	5.51937	0.28053	0.284476	0.424791	0.569777	3.35225	1.64085
TRINITY_DN10577_c0_g1_i1_4	0.496951	0.716907		0.738906	0.896153		0.464684	0.668108		0.757383	0.904556		0.731862	0.90136		0.945587	0.979642		0.222684	0.0170388	Down	1.66408	0.741955		2.28407	0.458096		0.351211	0	1.2705	1.06156	4.63542e-10	2.89981	1.34936	1.21101	0	0.351977	3.3629e-16	1.50426	2.82151	0.356351	0	1.07269	0.634363	0	0.673609	0.66842	2.88741	2.91324
TRINITY_DN1058_c0_g1_i1_4	0.0193002	0.00015541	Down	5.1502	0.00534842	Up	0.337342	0.0998914		0.278008	0.341306		0.0994282	0.000180048	Down	0.0186161	3.07369e-11	Down	0.00336264	2.48376e-50	Down	0.575612	0.77515		2.12037	0.243363		1.53661	2.07565	2.50117	5.17197	0.286861	146.862	244.033	195.548	7.96208	10.3318	3.05186	32.2123	36.9177	49.3436	6.02774	80.4837	0.464866	0.313675	0.15204	0.149692	109.294	131.329
TRINITY_DN10580_c0_g1_i1_2	0.560549	0.200204		1.28835	0.339131		0.548432	0.00330253		1.23768	0.658729		0.942786	0.862366		0.703629	0.115293		0.468637	9.49662e-10	Down	1.1183	0.862974		0.952869	0.832735		6.22103	8.35969	8.99085	8.19291	7.46148	17.7642	18.057	14.6156	9.52606	6.24384	9.46746	12.4119	16.6767	20.3926	16.0618	19.122	7.94543	6.74033	8.46733	8.5173	19.7692	15.5707
TRINITY_DN10580_c0_g1_i1_3	0.163813	0.383327		2.91695	0.534049		0.585765	0.588125		0.765019	0.883568		8.13806	0.016509	Up	2.69455	0.150394		2.05339	0.325894		0.63353	0.862927		0.895111	0.944275		0.789941	0	0.730371	0	2.17296	3.52306e-22	1.44425	5.06011	0.745026	1.51077	1.5702	0	2.16597	0.759404	3.18266	0.755915	2.19249	2.90492	3.73256	3.70175	1.49366e-09	1.5829
TRINITY_DN10580_c0_g1_i1_6	1.6561	0.816642		0.442353	0.603526		2.15734	0.65302		0.310426	0.593265		0.569502	0.811138		1.23167	0.897958		1.05794	0.956972		0.841285	0.940145		2.95201	0.487548		1.19221	3.80408	0.53321	0	1.69149	0.500688	1.55923	0	0.566021	1.14027	0.607474	0	0.530409	0	0.592921	0	0	1.69285	1.14034	0.568471	0.548898	0.563935
TRINITY_DN10585_c0_g1_i1_7	14.7403	0.504948		9.86962	0.212352		1.6584	0.729855		79.7165	0.0365398	Up	0.0682624	0.558448		0.00668687	0.000859909	Down							0.0131513	0.0541154		1.72345	0	0	0	1.14265e-18	0	0	0	9.56954	1.63581	5.11897	0	6.93467	2.30719	0.824045	0	0	0	6.14847e-11	0	0	0
TRINITY_DN10586_c0_g1_i1_2	1.66503	0.473051		0.444696	0.0720426		2.83931	0.127096		0.234782	0.0766408		1.30848	0.525232		2.83728	0.00891362	Up	5.27577	2.39208e-07	Up	0.394282	0.374234		1.74736	0.534354		1.42513	1.93304	1.44861	1.81638	2.09001	0.945858	0.340391	0.866913	0.633089	0.348599	1.3079	0.458074	0.356153	0.0745585	0.230137	0.382047	1.88779	2.82381	2.45418	2.09456	0.516157	0.298098
TRINITY_DN10587_c0_g1_i1_7	0.0846667	0.537951					0.0322398	0.23274		2.88226	0.794576								0.0173944	0.0068288	Down	4.57731	0.578031		1.70488	0.798518		0	0	0	0	0	0	1.39929	0	0	0	0	0	3.21556	1.00106	0	0	0	0	0	0	0.302076	2.18862
TRINITY_DN10588_c0_g1_i1_2	1.83674	0.359439		0.513289	0.0035267		1.59771	0.444967		0.533677	0.54092		1.18551	0.905218		2.2116	0.281465		2.89507	0.292436		0.715971	0.872056		1.44297	0.80979		9.43789	7.43251	6.53158	4.78983	8.41649	4.09907	2.12012	1.81611	3.40001	3.39073	3.86743	2.57663	1.69457	2.69337	3.78199	0.244957	10.8619	0.33012	5.7012	18.5647	3.23658	3.63297
TRINITY_DN10588_c0_g1_i1_5	1.50177	0.748241		2.08133	0.473349		2.0919	0.544373		1.40435	0.86454		0.616811	0.831088		0.287578	0.357261		0.421406	0.465222		2.19443	0.563168		1.65792	0.748129		0.623365	0.194081	1.12642	0.624073	0.194637	0.852757	0.179889	0.530382	0.196611	0.580726	3.43597	0.844751	2.05614	0	0.200566	0.379593	0.778683	0.973932	0	0	1.85983	0.190871
TRINITY_DN10591_c0_g1_i1_1	1.34411	0.831428		1.42839	0.735387		1.64552	0.620729		1.0432	0.982116		1.05425	0.98059		0.712128	0.824981		1.01279	0.990246		1.33352	0.880638		1.32391	0.790801		1.01636	1.40148	0.916507	1.02819	1.86101	0.864378	0.903674	0	1.92745	1.47442	2.53075	0	0.465288	1.43362	0.493619	1.4209	0.474006	2.35243	0	2.36768	0.47215	1.94475
TRINITY_DN10598_c0_g1_i1_1	1.0141	0.992604		0.737481	0.550752		0.719452	0.420627		0.897106	0.944126		1.86109	0.145097		2.42596	0.000780132	Up	1.81662	0.0161852		0.959119	0.981934		1.10027	0.88018		1.55538	0.684167	0.823583	0.574136	2.97601	0.537131	0.22334	0.215108	0.712316	0.556202	0.612787	0.634227	0.782464	0.642222	0.757731	1.508	1.77713	1.89395	1.60777	1.9098	0.964885	1.02978
TRINITY_DN10598_c0_g1_i1_2	1.77037	0.568273		0.995828	0.996033		2.71952	0.139638		0.576946	0.662879		1.8523	0.257532		1.79303	0.202914		5.70035	0.000988397	Up	0.550151	0.719516		0.972064	0.985522		1.6451	0.687067	2.83375	2.34294	2.4325	0.15432	0.972322	0.798311	0.85218	3.06723	1.058	1.82879	0.499749	0.344301	0.353068	1.51462	3.2078	3.83678	3.97516	3.6369	0.168528	0.882963
TRINITY_DN1060_c0_g1_i1_1	1.62124	0.89667		1.20198	0.924398		35.3449	0.0787208		0.0459794	0.4115		2.52572	0.629734		2.02019	0.624767		86.7327	0.0108112	Up	0.0422842	0.504233					0.756605	2.81715	0.696214	0	2.84243	0	0	0	0	0.735313	3.084	0.792031	0	0	0	0	4.14551	4.22532	2.14686	0	0	0
TRINITY_DN1060_c0_g1_i1_7	0.0468903	0.451857					0.0182205	0.00253169	Down	2.84817	0.557907								0.0305385	0.0237886	Down	1.45776	0.899073		0.543707	0.601526		0	0	0	0	0	2.02893	0.379597	0	0	0	0	0	3.20321	1.17554	1.87949	0.269814	0	0	0	0	0.140308	1.93832
TRINITY_DN10601_c0_g1_i1_1	0.669062	0.811113		0.444228	0.548442					0.0796915	0.273085		1.54271	0.714097		3.32869	0.292318		12.9593	0.0399263	Up	0.0747019	0.414983					0.391128	0.715689	0.711703	0.395446	2.55202	0.694583	0.360708	0	0	0.37927	0	0.40788	0	0	0	0.367837	0.717745	1.45884	0.371362	1.09889	0	0
TRINITY_DN10602_c0_g1_i1_1	0.169695	0.518097		3.41363	0.461046		0.863867	0.938147		0.578307	0.876663		4.51423	0.470174		1.28791	0.869358		6.15573	0.309018		0.117858	0.612971		0.215394	0.660725		0	4.86216e-09	0.409512	0.446777	5.44325	0.854958	0	0	0.852657	0.848934	1.34918	4.28653e-24	2.52846	0	5.86127e-16	1.30843	0.836345	2.54092	5.09182e-06	1.27393	0	0
TRINITY_DN10605_c0_g1_i1_2	0.171471	0.294184		3.12519	0.217973		1.83486	0.628626		0.259156	0.486415		3.03329	0.350751		0.934043	0.941261		4.28377	0.306006		0.116489	0.487724		0.490627	0.831402		0.938286	0	0.63496	0.235089	5.91983	2.19937	0.00194973	2.80904	0.726251	1.53524	2.29636	0.44589	2.69871	0.113475	6.5312e-06	0.212024	0.438803	1.33213	2.90655	1.10275	0	1.75658e-15
TRINITY_DN10606_c0_g1_i1_1	1.46298	0.920376		0.76681	0.883922		10.9107	0.373285		0.0868753	0.540886		1.2997	0.911733		1.63402	0.739764		21.4887	0.0874587		0.0798714	0.606277					0.572245	1.08514	0.55178	0	1.7044	0	0	0	0.551133	0.845612	0.292114	0	0	0	0	0	0.780491	1.90968	0.276059	0.277482	0	0
TRINITY_DN10607_c0_g1_i1_2	0.0257017	0.361128					0.017463	0.000562402	Down	1.64419	0.811547								0.0295817	0.0941056		0.830615	0.96191		0.53588	0.617726		0	0	0	0	0	3.42089	0.855177	0	0	0	0	0	1.12213	1.0742	2.97028	1.09855	0	0	0	0	0	1.99838
TRINITY_DN10608_c0_g1_i1_1	0.0647787	0.080773		7.77863	0.452757		0.618186	0.794097		0.778943	0.888114		5.26046	0.587148		0.653947	0.846952		0.474848	0.467483		0.703397	0.806092		0.91857	0.959611		0.560265	0	0	0	0.535507	2.5139	3.52969	1.54087	3.23801	0	0.57084	6.62416e-24	2.16755	9.84486e-06	0.585448	3.80691	0	2.12982	0.202162	0.540201	1.63687	2.26427
TRINITY_DN10608_c0_g1_i1_3	0.0227817	0.184383								0.02433	0.144894											0.0362372	0.286278					0	0	0	0	0	0.953067	0.0977905	2.66179	0	0	0	0	9.26424e-92	0	0	0	0	0	0	0	6.90899e-61	0
TRINITY_DN1061_c0_g1_i1_2	1.56816	0.876582		0.136603	0.106605		12.6554	0.39061		0.0142087	0.218349		0.716774	0.784875		5.0256	0.278674		77.1995	0.000770112	Up	0.0130697	0.369681					3.60635	1.97988	4.52627	2.16515	8.56657	0	0	0	0	0	1.43192	0	0	0	0	0	0.653952	0.66871	4.08606	4.001	0	0
TRINITY_DN1061_c0_g1_i1_5	0.0201971	0.314065					0.00462751	0.000593413	Down	4.77604	0.476521								0.00121229	3.39149e-10	Down	15.7047	0.141439		3.52705	0.32487		0	0	0	0	0	0.356144	2.17233	0	0	0	0	0	5.06536	5.51948	0.812285	0	0	0	0	0	3.09754	15.4303
TRINITY_DN10610_c0_g1_i1_1	0.187674	0.433615		8.27609	0.0164033	Up	1.15255	0.849145		1.20027	0.924307		5.89278	0.338024		0.673162	0.690778		1.72893	0.726823		0.592324	0.879113		0.505386	0.689959		0	0.466316	0.457921	0	3.86388	0	1.41098	0.471742	1.44996	1.98245	3.15412	1.08661	1.47314	0.515052	1.61761	3.55944	0	2.38609	2.38659	1.42776	1.98735	0
TRINITY_DN10610_c0_g1_i1_3	0.791472	0.537951		0.965626	0.856885		0.641705	2.99107e-05		1.11556	0.791841		0.775234	0.0536602		0.77213	0.0200066		0.641647	6.30467e-10		0.942365	0.909665		0.890716	0.230665		15.3215	11.9547	14.756	12.121	11.6745	18.4525	21.3883	18.308	12.9884	12.1408	10.1192	12.7819	21.1273	18.4583	19.1401	20.3065	10.3952	10.3982	11.5344	11.961	18.8495	18.3249
TRINITY_DN10611_c0_g1_i1_3	0.270555	0.0846723		0.773934	0.589029		0.369141	0.0251016	Down	0.535065	0.485594		0.462621	0.0667672		0.57575	0.192639		0.147088	1.52006e-16	Down	0.854917	0.901202		1.66135	0.294248		0.644281	0.705172	1.12283	1.26904	0.507493	3.30772	4.56542	5.35431	0.526062	0.718975	0.385028	1.0234	2.22028	2.28814	0.533994	2.70012	0.548938	0.530417	0.248297	0.509138	3.55411	3.75805
TRINITY_DN10612_c0_g1_i1_1	2.46534	0.77434		0.762059	0.835212		1.93492	0.520522		0.827954	0.962132		1.95573	0.641358		2.48378	0.23499		4.44521	0.191764		1.00113	0.999812		1.32125	0.916489		0	2.6803	3.87233	2.15169	3.97516	0	0	0	0.669677	2.06442	2.82636	0.72563	0.603553	1.81968	0.637985	0	4.52177	10.2993	1.34718	1.98445	0	0
TRINITY_DN10615_c0_g1_i1_2	1.21971	0.932583		0.936387	0.927024		16.1645	0.00812902	Up	0.0629643	0.256104		1.84368	0.261524		1.89442	0.0886614		10.583	3.85784e-06	Up	0.191002	0.503435		3.31647	0.651741		3.94594	4.45446	1.18503	3.74221	11.506	0.650179	0	0.222747	1.9518	4.16062	3.52813	1.84332	0	0	0.738811	0	6.44796	4.70236	4.96392	10.1559	0.941388	0
TRINITY_DN10616_c0_g1_i1_1	2.13881	0.339873		0.227995	0.00431541	Down	0.434291	0.407108		1.02608	0.989433		1.29882	0.820698		5.54569	0.0200688	Up	2.07967	0.232739		1.31855	0.819466		1.33333	0.807648		1.33221	1.97023	2.23115	2.45347	1.19521	2.03721	0.495711	0.266714	0.655933	0.129783	0.671459	0.140933	1.07783	1.37868	2.18703e-07	1.67021	4.10547	4.00057	0.25713	2.57969	1.05537	1.22274
TRINITY_DN10616_c0_g1_i1_2	1.47315	0.739858		0.39905	0.169412		4.76564	0.182028		0.112292	0.131734		0.787679	0.909458		1.89277	0.607058		3.65443	0.232862		0.30246	0.400832		2.96677	0.512201		3.88205	25.4018	25.1134	17.369	32.8897	7.58842	10.2572	2.07004	2.35702	8.47186	12.6567	2.60721	0	1.05127	4.47043	0	2.44703	27.7169	0	31.0379	3.1107	2.09646
TRINITY_DN10617_c0_g1_i1_8	0.010829	0.172488					0.000602438	1.71409e-15	Down	20.0829	0.0176404	Up							0.00192583	1.16695e-08	Down	5.31382	0.449921		0.282454	0.130781		0	0	0	0	0	3.32203	4.62178	0	0	0	0	0	38.4943	37.4387	65.0683	7.10687	0	0	0	0	19.3983	14.5262
TRINITY_DN10619_c0_g1_i1_1	2.12292	0.448821		1.02027	0.954089		18.1858	3.88401e-14	Up	0.108905	0.0158254	Down	0.633606	0.28339		0.595011	0.126131		9.58323	1.79023e-06	Up	0.133004	0.100811		1.29775	0.82965		7.37671	9.40831	8.6712	7.38993	8.29213	0.199371	4.13495	3.54113	6.45283	7.3946	9.82711	7.17935	0.211569	0.443557	0.691002	0.431524	2.58505	5.59183	5.21765	8.76427	0.216445	0.447191
TRINITY_DN1062_c0_g1_i1_8	0.0448241	0.444548					0.00342177	5.23311e-09	Down	14.6802	0.075986								0.00892237	0.000283604	Down	4.72524	0.561937		0.341845	0.242555		0	0	0	0	0	0	1.62981	0	0	0	0	0	4.89397	2.40525	11.5694	3.36544	0	0	0	0	4.68266	2.3982
TRINITY_DN10620_c0_g1_i1_1	0.510288	0.853401		2.0056	0.587522		0.549555	0.504254		1.56748	0.876347		6.95438	0.0265185	Up	3.35545	0.0767656		2.98926	0.0663003		1.08394	0.983394		0.70886	0.770333		0	0.199435	0.396599	0.211139	1.81343	0	0	0	0.200859	0.202655	0.829705	0.214721	0.398827	1.01364	0.213621	1.4005	0.982853	2.35977	1.98832	1.00695	0.602752	0.20972
TRINITY_DN10621_c0_g2_i1_3	0.319363	0.289361		2.93718	0.0149707	Up	1.97423	0.142349		0.45081	0.444087		0.117101	5.79533e-06	Down	0.0382842	5.90321e-19	Down	0.042218	8.4272e-28	Down	0.898262	0.949053		2.10555	0.108234		14.168	30.3006	42.6647	69.2856	5.29204	192.579	187.211	114.463	74.9074	66.0901	92.6279	189.275	69.1986	85.8765	14.8552	56.3417	1.74942	3.53661	6.19199	8.42594	105.188	99.7238
TRINITY_DN10622_c0_g1_i1_2	0.0217747	0.338834								0.0694792	0.489259								0.0654559	0.319522		0.316334	0.838173		4.82411	0.693424		0	0	0	0	0	6.15884	0	0	0	0	0	0	0	0.389535	0	0	0	0	0	0	2.01369	0
TRINITY_DN10622_c0_g2_i1_2	0.0171441	0.303493					0.0566842	0.0991546		0.333644	0.685991								0.0442191	0.178118		0.373445	0.822371		1.20799	0.920365		0	0	0	0	0	3.79841	0	0	0	0	0	0	0.393316	0.449375	0.143011	0.0634304	0	0	0	0	0.6763	0
TRINITY_DN10623_c0_g1_i1_1	1.06449	0.965448		1.68507	0.5754		1.64888	0.472932		1.01286	0.991947		1.00583	0.998539		0.575304	0.608924		0.612152	0.560738		1.72298	0.505859		1.77943	0.409791		0.0846895	2.61485	1.69155	1.95027	1.18308	2.50038	1.64393	1.08758	3.45814	0.615577	1.92885	3.99377	0.553594	2.17374	1.16211	2.47306	1.99084	0.974894	3.64163	0	2.25871	2.62861
TRINITY_DN10626_c0_g1_i1_1	0.368062	0.69266		2.99663	0.376955		2.11568	0.613956		0.437756	0.806639		5.34023	0.180664		1.72959	0.611517		5.18801	0.154352		0.349599	0.794857		0.832426	0.959036		0.260091	0.241625	0	0.525074	2.37024	0	0.470436	0	0.488994	0.238987	1.76217	0.261169	0	1.03366	0	0.251929	0.249682	3.16564	0.748629	1.46584	0	0.521162
TRINITY_DN10628_c0_g1_i1_4	0.0234234	0.350052					0.0256041	0.010423	Down	1.00629	0.998531								0.0315768	0.108956		0.706183	0.930376		0.717199	0.841044		0	0	0	0	0	3.18228	0.000100907	0.168	0	0	0	0	1.91243	0.393409	0.27812	0.873277	0	0	0	0	0.536196	1.57689
TRINITY_DN10629_c0_g1_i1_1	0.430934	0.795404					0.259536	0.537232		0.536712	0.763302		2.4625	0.805171		6.92203	0.356442		8.08276	0.278775		0.127797	0.518159		0.250584	0.631582		0	0	1.06233	0	1.0941	0.357398	1.43829	0	0.366848	0	0	0	0.754014	0	0.409783	0.371915	0	2.21043	0.37314	0.366256	0	0
TRINITY_DN10629_c0_g1_i1_2	1.44764	0.75809		0.885228	0.936687		3.63194	0.524358		0.31798	0.592872		1.22245	0.893608		1.31739	0.832204		2.90755	0.368508		0.583728	0.83966		1.78689	0.892327		0.469596	2.69524	1.30304	0.99859	1.8172	1.34337	0.440122	0.452648	7.28582e-22	0.906499	0.485175	3.00435	0	0	0	1.42677	3.23429	0.460294	1.40192	1.86899	0	1.97945
TRINITY_DN10629_c0_g1_i1_5	0.0340001	0.240393		133.418	3.17026e-06	Up	1.69667	0.456211		2.55064	0.483445					0.0562844	0.000577814	Down	0.618653	0.82081		0.435083	0.790549		0.18291	0.212001		0	0	0	0	0	0.744899	0.386109	1.89747	3.55526	0.783584	5.32076	3.48104	0.393492	1.69299	2.56898	3.60581	0.396216	0	0.396981	0	0	0
TRINITY_DN1063_c0_g1_i1_3	0.0149882	0.0203336	Down				0.0279975	0.000907802	Down	0.584372	0.701966								0.00576302	1.78681e-08	Down	1.49239	0.815413		2.65472	0.0859247		0	0	0	0.0341753	0	1.90843	1.37948	1.62013	0.0396221	0	0	0	0.442197	0.933717	0.393872	1.13027	0	0	0	0	1.49113	2.40025
TRINITY_DN10630_c0_g1_i1_1	0.0460802	0.247632		16.1337	0.00991676	Up	2.04949	0.501671		0.296024	0.591491		29.1999	0.00115686	Up	1.74763	0.33812		3.54904	0.0763501		0.338583	0.692617		1.13786	0.954787		0	0.0030718	0	0.326294	8.43729	0	0.20521	0.279704	2.12624	1.50493	0.634702	0.979107	0.291868	0.310423	5.66697e-25	2.40291	3.33664	4.22907	2.20131	1.24039	0.857626	0
TRINITY_DN10630_c0_g1_i1_7	0.0181459	0.286008					0.0066688	2.71073e-05	Down	2.9857	0.555834								0.00936038	0.000523414	Down	1.87331	0.828002		0.681239	0.777368		0	0	0	0	0	2.50104	0.448558	0	0	0	0	0	4.74061	2.60577	0.411486	0.653234	0	0	0	0	1.14748	0.194268
TRINITY_DN10631_c0_g1_i1_1	0.431716	0.468586		2.12043	0.37166		0.96636	0.975811		0.867284	0.938521		0.412794	0.526354		0.186724	0.00207929	Down	0.508534	0.618431		0.342037	0.614226		0.418607	0.70633		0	1.47959	1.45162	0.805647	4.44814	1.07899	2.24096	1.51598	2.65783	1.52957	1.20508	2.10636	0.773872	0	3.31053	4.62566	0.364297	0.374526	0.373971	0.369912	0	0
TRINITY_DN10631_c0_g1_i1_5	4.95889	0.486258		2.23557	0.514655		1.77536	0.59038		5.9681	0.379949		1.36189	0.910565		0.591307	0.624838		4.24422	0.320318		1.54959	0.92525		0.284985	0.548042		2.75366	0	0.426839	0.238846	0	0	0.219504	0.433689	2.57104	1.35307	2.49652	0.513166	1.58322	0.221748	2.1671	0.0180314	2.43135	1.5026	0.663914	0	0.470742	9.33021e-16
TRINITY_DN10633_c0_g1_i1_1	0.494256	0.808329		2.93131	0.341352		3.15517	0.324732		0.404243	0.789226		3.3744	0.448181		1.1038	0.92688		6.82607	0.181326		0.226759	0.776167					0.259071	0	0.75318	0.277352	2.07376	0.272761	0	0	0.725703	0.749837	0.522199	0.802623	0	0	0.319189	0.529693	0.26124	1.66399	1.27984	0.779503	0.574495	0
TRINITY_DN10635_c0_g1_i1_1	0.827647	0.868905		1.18624	0.833073		0.551345	0.217585		1.60319	0.569057		1.56153	0.509318		1.26324	0.696994		3.06701	0.039903	Up	0.405255	0.47683		0.266205	0.044244	Down	1.67002	3.94148	1.50505	1.70898	5.15425	4.20493	1.57509	0.785141	2.40789	0.821641	2.57144	4.07184	5.40568	3.42097	3.58874	6.36182	4.30747	2.37614	3.95804	3.97774	0.832537	0.862003
TRINITY_DN10637_c0_g1_i1_1	1.02771	0.985184		0.686835	0.751885		0.605251	0.572814		1.10382	0.941527		0.857892	0.927885		1.21725	0.876949		0.717682	0.630699		1.22793	0.887276		1.1701	0.864373		0.432565	0.826522	0.408182	1.5236	0.326184	1.0326	0.329226	1.34613	0.657302	0.875221	0.457792	0	0.820039	0.5432	1.17284	1.15769	0.632446	1.64436	0.532856	0.218078	0.596535	1.28059
TRINITY_DN10637_c0_g1_i1_5	1.16797	0.911067		4.45917	2.42242e-05	Up	1.99814	0.0411906		2.30779	0.365316		0.677125	0.662867		0.145765	2.66912e-07	Down	0.627533	0.354788		1.18416	0.918658		0.538271	0.258945		2.62692	2.02413	0.875183	1.10283	3.46649	1.47332	1.14449	0.12588	6.00938	5.85719	10.4744	4.91158	4.92133	1.74006	3.22029	4.72979	0.750467	0.513402	2.09134	1.42783	1.33138	1.09583
TRINITY_DN10639_c0_g1_i1_2	0.0262766	0.228326								0.0467021	0.190856								0.0738343	0.294403		0.340312	0.689767		7.68493	0.441928		0	0	0	0	0	2.97684	0.0908803	0.302078	0	0	0	0	0	0.115557	0	0	0	0	0	0	0.814451	2.0039e-23
TRINITY_DN1064_c0_g1_i1_8	0.069273	0.507593					0.0169682	0.0355773	Down	4.6318	0.585397								0.0476503	0.266602		1.36659	0.960108		0.320734	0.611419		0	0	0	0	0	0	1.8084	0	0	0	0	0	0	0.699946	6.35626	0.633573	0	0	0	0	1.90056	0
TRINITY_DN10643_c0_g1_i1_1	5.88177	0.486369		0.0638059	0.103451								1.06904	0.985456		15.9993	0.228662		54.8074	0.147491								2.18401	1.4374	0.844941	0	0.848308	0	0	0	0	0	0.299453	0.0105418	0	0	0	0	6.13636e-07	3.99564	0.963042	7.36347e-28	0	0
TRINITY_DN10644_c0_g1_i1_1	1.98815	0.547304		1.44234	0.619802		1.01929	0.982544		2.54134	0.452133		0.944478	0.980105		0.636015	0.70185		1.74728	0.666671		1.03774	0.989403		0.412601	0.452411		1.02663	0.945437	2.77956	1.57899	1.44838	0	0.912335	0.892559	2.98477	3.43874	1.02807	1.0812	1.07494	1.41277	0.982591	5.70215	1.90205	3.84229	0.495348	0	1.87629	0.965292
TRINITY_DN10647_c0_g1_i1_1	0.784214	0.93687		1.16133	0.960132		0.0747135	0.000744839	Down	11.2588	0.00066182	Up	0.168608	0.642694		0.138936	0.435044		0.0785895	0.0361343	Down	1.65051	0.787415		0.154185	0.000199858	Down	0	0	2.35075	0.654402	1.82477	0.506882	1.65723	0	1.80609	0	1.29655	0	15.7432	13.0332	6.24763	10.0629	0	0	0	0.604442	2.84537	1.21106
TRINITY_DN10647_c0_g1_i1_6	0.0162079	0.0851148					0.0108956	0.000532597	Down	1.61832	0.787932								0.00322152	2.95516e-08	Down	4.76466	0.330771		2.96831	0.254984		0	1.31046e-19	0	1.51082e-33	2.5184e-96	4.14589	1.06108	0.694551	0	0	0	0	2.19842	2.51672	0.202311	4.88244	0	0	2.62853e-84	1.10187e-86	7.77207	15.7968
TRINITY_DN10648_c0_g1_i1_2	0.764049	0.881483		2.27579	0.465075		1.23293	0.795803		1.26495	0.854868		2.6086	0.45469		1.10502	0.905479		1.85114	0.26473		1.0217	0.989169		0.865395	0.894419		1.5041	0	0.16876	0.9418	1.88783	0.50404	0.500486	0.674521	0.352599	1.77171	1.86126	1.34703	0.535426	1.33509	1.93121	0.538035	1.248	0.71772	2.30526	2.83984	1.25547	0.366712
TRINITY_DN10649_c0_g1_i1_2	0.550547	0.498389		0.313794	0.11361		0.138544	0.00240447	Down	1.17396	0.887288		0.516651	0.542024		1.57978	0.675499		0.22299	0.00401835	Down	1.26364	0.826942		1.10932	0.894654		0.354642	1.01934	0.681323	0.613093	0.528283	2.0086	1.98362	0.591005	0.240854	0.12055	0.063372	0.324717	1.35483	0.700692	0.893015	3.0802	0.171921	0.475632	0.764559	0.116671	1.84492	1.74379
TRINITY_DN1065_c0_g1_i1_1	0.750306	0.92656		1.28663	0.912283		1.02453	0.992122		0.853378	0.96753		2.13604	0.71188		1.62451	0.791921		0.931799	0.955733		1.63535	0.884641		2.03879	0.752536		0	0.555302	0.53826	1.81172	2.80353	0	0	1.00498	1.63375	1.69281	0	0	0	0	2.31993	1.07657	1.71385	1.68895	2.90101	0	0	2.27862
TRINITY_DN1065_c0_g1_i1_6	4.33108	0.48624		0.0606489	0.00163869	Down				0.120621	0.603288		0.836976	0.90225		13.1713	0.0113076	Up	29.0648	0.00336102	Up	0.109269	0.654855					2.98525	6.2909	1.69566	1.52274	3.24535	0.00894996	0	0	4.87027e-10	0.0310252	0.550512	0.10508	0.354378	0	0	1.59844e-09	0.433825	3.18571	5.40491	2.19733	6.22295e-05	0
TRINITY_DN1065_c0_g1_i1_8	0.965032	0.990439		0.0459035	0.334679					0.176003	0.501271		2.99332	0.658281		63.5179	0.0173242	Up	14.1488	0.0780876		0.196492	0.536851					3.73609e-11	1.12527	9.22652e-12	1.31993	1.44364	0.358792	4.4894e-20	0.761979	3.28555e-18	0	0	3.48897e-12	0	0	0.405101	0	5.66738	0.845057	2.51913e-23	1.21945	0	0.407744
TRINITY_DN10650_c0_g1_i1_1	0.118001	0.532578		0.36472	0.763857					0.0310937	0.333829		5.19274	0.205591		13.7389	0.0195264	Up	17.9129	0.0105292	Up	0.0306939	0.459971					0	0.410433	0.817137	0	11.4079	0	0	0	0	0.428789	0	0	0	0	0	0.400162	1.65249	0.831616	0.851758	3.3952	0	0
TRINITY_DN10651_c0_g1_i1_2	3.06084	0.604971		1.04079	0.97659		3.99409	0.102848		0.709405	0.90963		2.68248	0.327591		2.48314	0.0420237	Up	7.64969	0.0224885	Up	0.995749	0.999272		1.46634	0.886991		0.75502	1.74514	0	1.94102	1.10591	0	0.370712	0	1.49474	0.734891	1.17476	0.815795	0.388527	0.397054	0.414023	0	2.86753	2.54013	2.59444	4.79895	1.17911	0.40926
TRINITY_DN10654_c0_g1_i1_2	0.0226429	0.180873								0.0703924	0.267589											0.201015	0.513509					0	0	0	0	0	5.30034	0.613689	0.320228	0	0	0	0	0	0.418808	0	0	0	0	0	0	0.174791	0
TRINITY_DN10656_c0_g1_i1_3	0.34287	0.532269		2.19621	0.687206		3.58956	0.417641		0.198408	0.276388		0.967156	0.993111		0.417512	0.548275		0.696827	0.79532		0.465559	0.691433		2.37407	0.711668		0	1.58671	0.680578	0	0.265361	3.21469	1.02708	2.46623	0.553445	1.09887e-10	2.89876	1.19816	1.15087e-18	1.71901e-24	0.340651	1.06357	0.516445	0	0.271448	1.60247	0	2.13804
TRINITY_DN10657_c0_g1_i1_1	0.252468	0.722423		1.77076	0.837397		10.9572	0.363403		0.0347556	0.360908		3.85528	0.556697		2.06997	0.541056		2.84314	0.390778		0.306471	0.764217					0.872121	0	0	0	3.34942	0.81318	0	0	0.838245	0.430204	0	0.45843	0	0	0	0	0.831065	0.418954	0.428077	2.12306	0.44177	0
TRINITY_DN10659_c0_g1_i2_2	4.11681	0.505615		0.529533	0.759854								1.73302	0.740407		3.13281	0.413359		2.1918	0.397271		3.21263	0.682899		1.83272	0.748402		0	0.852104	0.840212	0.682738	0.225024	0	0.447704	0	0.222338	0	0	0.9517	0.470208	0	0.26144	0.486974	1.45182	0.216195	1.30218	1.56656	0.47893	0.78745
TRINITY_DN10660_c0_g1_i1_3	0.689993	0.729616		1.93629	0.316874		2.37668	0.167228		0.520104	0.504838		1.05504	0.972663		0.526983	0.202672		1.23744	0.70981		0.581453	0.607576		1.17728	0.888288		0.185685	1.04432	1.03335	1.70181	1.61157	1.17995	2.74479	0.672232	1.58542	1.0586	2.5992	1.89376	0.182607	1.55645	0.608989	0.73216	1.4785	0.719075	0.718023	1.63003	0.559316	1.34613
TRINITY_DN10663_c0_g1_i1_2	1.30749	0.738202		0.85017	0.833073		0.782607	0.628409		1.29066	0.695964		1.11703	0.89323		1.26484	0.661374		1.28844	0.421178		1.08477	0.938264		0.885159	0.823495		3.02109	1.84605	2.42982	0.703766	2.71417	1.67507	1.12631	0.948136	2.491	0.682268	2.3325	0.748851	1.75456	1.84365	2.28196	2.55751	2.50276	1.92331	2.77937	2.12245	1.45895	1.22839
TRINITY_DN10663_c0_g1_i1_3	0.0498091	0.0107277	Down	0.229442	0.340249		0.0167909	3.59931e-05	Down	0.643258	0.78365		0.187657	0.456917					0.0108159	1.6428e-07	Down	0.867986	0.947087		1.39573	0.639791		0.0857055	0.133725	0.0801334	0.0573951	0	2.93426	2.53489	1.95438	0.0280192	0	0	0.0299762	1.1509	1.60129	0.26355	1.88821	0	0	0	0.0552623	2.17424	1.72281
TRINITY_DN10664_c0_g1_i1_3	1.21938	0.867864		1.48364	0.557819		2.47078	0.0433701	Up	0.691944	0.682251		1.03325	0.980136		0.669924	0.346319		5.60601	0.188264		0.222459	0.53597		0.329973	0.571174		0.636618	4.20197	1.77116	2.64927	0.607864	2.61898	2.33575	2.2323	3.61586	3.07584	1.90798	3.96024	1.76454	1.15278	1.24835	1.19969	2.91484	2.36271	2.44578	2.37922	0	1.82515
TRINITY_DN10665_c0_g1_i1_1	0.637561	0.838707		1.27372	0.883964		0.87774	0.92889		0.828887	0.940387		2.08211	0.719666		1.5844	0.752369		1.33016	0.826219		0.940489	0.984243		1.19294	0.932251		0	0.575769	0.58181	0.960906	2.43979	0.294779	0	0.892981	0.949522	0.626245	0.989922	0	0	0.685653	1.3857	0.960448	0	2.09139	0.606475	2.11232	2.25389	0
TRINITY_DN10665_c0_g2_i1_1	1.24399	0.947354		2.26384	0.614204		0.688947	0.721867		3.91483	0.371841		2.39398	0.550498		1.01878	0.988205		1.27716	0.80894		2.34115	0.798271		0.608806	0.730552		0.0807577	0.304215	0.884167	6.66858e-09	0.00406377	5.84962e-20	0.157788	0.784115	0.475107	0.0037531	1.65004	0.530229	0.975946	0.399081	0.692259	2.09216	0.427653	1.24412	0.462657	1.05108	0.846432	1.54071
TRINITY_DN10667_c0_g1_i1_1	0.000631998	3.90281e-05	Down				0.00622928	0.00119955	Down	0.110154	0.178496								0.00606623	2.98146e-12	Down	0.536996	0.765626		5.00314	0.106495		0	0	0	0	0	57.4299	41.3645	93.1613	0	0	0	0	7.53746	1.99558	4.22531e-67	13.9446	0	0.662003	0	0	28.3665	10.8698
TRINITY_DN10669_c0_g1_i1_2	0.493133	0.864714		0.527626	0.875875		0.64521	0.893469		0.336893	0.768315		3.18256	0.73347		5.82513	0.386153		3.49668	0.274403		0.404798	0.823125		1.2821	0.943713		7.80885	0	0	4.77677	28.5455	0	0	0.439797	4.21664	2.08455	0	0	5.71904	4.21838	0	0	0.0806079	5.84096	8.44996	29.7457	0	3.45912
TRINITY_DN1067_c0_g1_i1_1	1.40498	0.824122		0.684441	0.72952		0.401111	0.309761		2.18384	0.560629		0.916865	0.947937		1.29237	0.815414		0.64821	0.401872		1.92778	0.675572		0.908714	0.927549		0.58845	1.64488	1.60077	1.79166	1.68592	0.507395	2.12386	0	0.572123	1.13539	1.79418	0	1.08455	1.12489	1.78225	5.64288	1.62924	0.553828	1.10878	2.21213	2.20955	1.14481
TRINITY_DN1067_c0_g1_i1_6	0.968155	0.986387		0.0937087	0.093427		0.0760358	0.172809		1.14186	0.958378		0.318821	0.543317					0.152682	0.100458		2.01958	0.68959		1.88827	0.659124		0.646364	0.802516	0.396483	0.217476	0	1.23205	0.409919	0.60963	0.204089	0	0	0	1.7477	0	0.483716	0.223653	0	0.617787	0.20287	0	1.77972	0.690963
TRINITY_DN10670_c0_g1_i1_8	0.874953	0.962828		1.04577	0.983248		0.33219	0.38147		2.58583	0.627787		2.53293	0.564137		2.33237	0.459598		1.70031	0.591049		1.27602	0.93883		0.54195	0.725223		0.716834	0.490441	0.0913319	0	0.128923	1.61913e-17	1.09136	0.277223	0.261087	0.263661	0.70732	1.19352e-19	1.00633	1.303	1.45077	4.29733e-23	1.37931	0.256602	1.4084	0.305886	1.46539e-19	0.312775
TRINITY_DN10676_c0_g1_i1_1	0.677694	0.507593		1.53816	0.327386		2.82495	0.0348112	Up	0.341671	0.097255		3.557	0.00403001	Up	2.22451	0.0364766	Up	4.49887	0.00242852	Up	0.522	0.494684		1.64323	0.59754		2.87682	2.05097	5.28843	2.90111	7.39373	5.04748	3.26153	4.55119	3.43842	4.17686	5.08692	5.90703	1.30914	2.08373	2.84764	0.683411	14.4542	9.75224	18.5194	6.29328	2.0145	0.69302
TRINITY_DN10677_c0_g1_i1_2	0.586301	0.494597		1.90281	0.114017		2.36318	0.0264054	Up	0.424914	0.233279		3.58226	0.000143098	Up	1.80852	0.0456706		4.13559	0.00202652	Up	0.483578	0.525567		1.18416	0.86198		1.38629	1.64114	0.958897	0.704152	3.99551	1.26162	2.55312	0.804418	1.48042	1.84486	2.46677	2.48254	1.28492	0.88043	0.691049	0.808374	3.48539	5.35543	3.67502	5.46199	0.670354	1.86497
TRINITY_DN10677_c1_g1_i1_2	0.149714	0.143865		3.44477	0.322939		1.65607	0.714734		0.282896	0.400633		8.99742	0.0165477	Up	2.50589	0.0968383		4.45229	0.035772	Up	0.282881	0.389122		1.07898	0.978429		0.566446	1.06438	0	0	5.79082	1.94073	2.54639	1.50632	0.534067	0.534113	2.23032	1.76781	1.04275	0	2.20973	0	4.33565	2.11897	4.92471	4.13077	2.10189	0
TRINITY_DN1068_c0_g1_i1_2	0.0423784	0.43637					0.0205149	0.000571696	Down	2.26904	0.728597											0.0415313	0.50165		0.0191413	0.00302915	Down	0	0	0	0	0	2.90606	0	0	0	0	0	0	1.76144	1.72252	1.08937	1.72971	0	0	0	0	0	0
TRINITY_DN1068_c0_g1_i1_6	1.30314	0.877799		0.332214	0.347391		2.32209	0.537053		0.165408	0.152954		0.788075	0.915038		2.28659	0.541098		1.44857	0.778057		0.675499	0.865228		4.21587	0.387921		2.51271	0.258707	2.79971	0.224967	2.86046	1.30546	0.248622	0.246397	0.272981	0.813795	0.572272	8.77493e-15	0.254408	0.13346	0	0.520732	1.33109	0.777672	2.53858	5.63109e-14	0	1.07568
TRINITY_DN10683_c0_g1_i1_2	0.502716	0.406434		0.691308	0.523941		0.860796	0.80165		0.383575	0.174951		0.800638	0.768361		1.1199	0.865244		0.802787	0.606962		0.500991	0.472588		1.36682	0.597362		3.12941	5.34657	6.42942	3.23943	3.5668	20.6684	9.64803	3.88665	4.13712	1.78216	4.39535	1.30816	5.14429	1.7614	3.08157	4.25349	4.70243	5.26311	2.98023	2.38696	5.29275	4.31374
TRINITY_DN10683_c0_g1_i1_4	0.0137663	0.0570577					0.0177721	0.0208189	Down	0.846677	0.942739								0.0039088	4.74354e-11	Down	3.34414	0.385977		4.07232	0.0779118		0	0	0	0	0	3.84517	1.54358	1.02848	0	0	0	0	2.41546	1.03798	0	2.04673	0	0	0	0	7.20949	6.14743
TRINITY_DN10684_c0_g1_i1_1	0.571348	0.252604		0.649233	0.00177669		0.321094	4.98292e-10	Down	1.08469	0.904022		0.742634	0.0635657		1.10239	0.525396		0.39087	8.37022e-24	Down	1.07715	0.920377		1.04808	0.865065		15.3193	13.2946	14.7267	17.0503	12.4954	33.5147	30.3021	31.2101	10.6001	8.44123	7.88817	9.25243	31.2442	37.3388	22.086	27.2497	11.5984	12.2941	10.8701	12.6697	32.1622	32.4662
TRINITY_DN10685_c0_g1_i1_1	0.00108489	7.53606e-06	Down				0.00230551	5.43094e-20	Down	0.510914	0.702118								0.000292197	1.42557e-27	Down	0.642039	0.846814		1.29392	0.632376		0	0.149298	0	0.0536502	0	56.6523	56.5302	87.6743	0	0.105311	0.0566124	0.0581228	15.9731	25.7213	11.8512	56.6179	0	0	0	0	31.4493	39.3267
TRINITY_DN10686_c0_g1_i1_4	0.0780039	0.52579					0.0572499	0.0974803		1.48621	0.865743								0.0520183	0.224797		1.41192	0.930376		1.00448	0.998516		0	0	0	0	0	0	0.531468	0.998851	0	0	0	0	0.614346	1.26324	0.172915	0.57531	0	0	0	0	2.13079	0
TRINITY_DN10687_c0_g1_i1_4	0.470826	0.779123		4.64717	0.202891		2.6883	0.361084		0.730456	0.906456		2.22488	0.789501		0.466851	0.544186		2.91224	0.537819		0.355441	0.749842		0.499614	0.790418		8.9703e-24	1.96457	0.0057926	2.85452	4.43841	0.530344	5.45099e-25	5.60442	7.28269	9.71041	2.69775	1.41557	2.29823	0	0.144522	6.49428	6.35175	0	0.155699	5.14054	0.0118158	0.607357
TRINITY_DN10688_c0_g1_i1_1	0.716084	0.932336		3.90683	0.22629		2.64211	0.284161		0.906972	0.976134		5.43667	0.155389		1.3384	0.696365		2.19169	0.275918		1.65203	0.859482		1.87117	0.682696		0.45171	0	0.424254	0	0.894786	0	0.218694	0	0.67151	0.445359	0.928139	0.73138	0.451499	0.241319	0	0.462113	0.640643	1.75611	1.09698	1.08625	0.228556	0.239565
TRINITY_DN10689_c0_g1_i1_1	1.77718	0.913554		1.792	0.830324		20.8625	0.176849					5.52436	0.371716		3.01212	0.264012		3.10694	0.112858		2.93162	0.692991		23.3183	0.0863708		0	0	0	1.73911	1.03838	0	0	0	0.539833	1.66562	0	0.597507	0	0	0	0	2.19891	5.57049	0.542667	2.14057	0.583187	1.23293
TRINITY_DN10689_c1_g1_i1_3	0.894574	0.952514		3.37877	0.378845		6.56725	0.191273		0.435477	0.623622		0.974042	0.993102		0.280366	0.307194		1.54272	0.787174		0.554958	0.802119		1.28663	0.942621		0.288249	0	1.29579	0.576384	0.539948	0.519197	0.805521	0.530858	4.10907	1.09644	1.4195	0	0.282582	0	0	0.860556	0.537748	0.542898	1.09774	0	0.861165	0.588162
TRINITY_DN10690_c0_g1_i1_7	1.29485	0.762901		0.986197	0.987301		0.690385	0.582549		1.72252	0.523059		0.476047	0.383677		0.465	0.287575		0.388833	0.0936768		1.54805	0.632903		0.95298	0.959869		0.739195	0.677186	0.974373	0.64601	0.690824	0.622484	0.463822	0.774306	0.773193	0.395194	1.20395	0.490065	1.18945	0.370271	1.70162	1.01767	0.226881	0.385793	0.615908	0.233926	0.763989	0.785719
TRINITY_DN10691_c0_g1_i1_3	0.0330564	0.400867					0.0230106	0.0461116	Down	1.55346	0.873203								0.0398179	0.2397		0.777912	0.958795		0.52682	0.790009		0	0	0	0	0	0	1.24298	0.755059	0	0	0	0	0.86751	1.82486	0	0.505673	0	0	0	0	1.46623	0
TRINITY_DN10692_c0_g1_i1_3	1.70695	0.526654		0.00537319	2.77865e-14	Down	0.13246	0.258665		0.0627791	0.00115311	Down	0.190787	0.0285561	Down	35.2178	0.00134173	Up	0.517748	0.420903		0.623341	0.736236		10.6557	0.0154043	Up	14.394	12.7938	7.64337	3.69033	1.26537	9.55964	7.80872	4.59998	0.199889	0	0	0	0.456346	0.802591	0	0.206985	1.39035	5.18386	0.192193	0.921371	2.50417	0.521141
TRINITY_DN10692_c0_g1_i1_6	1.16426	0.737284		0.722517	0.208901		1.1078	0.66799		0.69609	0.275389		0.982173	0.976772		1.31007	0.333337		1.15001	0.50408		0.964865	0.949023		1.45237	0.0481557		29.8462	24.739	17.3428	19.0268	24.0628	15.2315	21.4373	20.094	18.7584	15.1263	10.4608	16.2319	13.372	14.7011	11.9916	17.732	28.2483	24.4845	25.3475	15.5182	22.8245	19.9651
TRINITY_DN10693_c0_g1_i1_3	0.0262189	0.186126					0.0640447	0.248261		0.443949	0.681929								0.0393334	0.237918		0.625237	0.894332		1.47262	0.881072		0	0	0	0	0	0.179277	1.85434	0.966261	0	0	0	0	0.187014	0.649955	0	0.641523	0	0	0	0	0.862126	0
TRINITY_DN10693_c0_g2_i1_3	0.0239682	0.347746								0.19576	0.467486								0.0358526	0.225252		0.62739	0.920716		3.28451	0.611218		0	0	0	0	0	0	2.44614	0.60168	0	0	0	0	0.159093	0.0925272	0	0.311716	0	0	0	0	1.87621	0
TRINITY_DN10694_c0_g1_i1_1	0.588459	0.844854		1.60124	0.774827		0.919162	0.919369		0.909941	0.959102		1.64407	0.824016		0.984329	0.987477		0.914591	0.900734		0.987745	0.995296		1.12043	0.912635		0.91391	2.10836	0	0	2.56857	0	0.838431	2.03098	1.72499	0.433107	1.81873	0.471801	0.868182	1.73064	0.921659	1.77668	1.64841	2.09847	0.865714	0.433321	1.7689	1.81843
TRINITY_DN10696_c0_g1_i1_1	1.07825	0.968376		1.7565	0.24366		3.87905	0.0135217	Up	0.424987	0.56085		2.55428	0.0409879	Up	1.40033	0.466319		6.80933	0.000132504	Up	0.369691	0.573831		0.908714	0.942621		1.4772	2.57198	1.40154	0.82943	5.19853	0.104994	0.225244	0.784209	2.55625	3.13806	3.34283	1.06964	0.563948	0.112603	1.18225	0.926159	4.92577	5.67415	2.0311	4.186	1.26283	0.116762
TRINITY_DN10696_c0_g1_i1_8	0.987311	0.996578		3.67567	0.256604		0.642817	0.444229		5.21902	0.0882976		2.3071	0.633244		0.603533	0.407021		1.45491	0.677442		1.52275	0.876409		0.313242	0.284032		1.78088	0	0.830191	0	0.853014	0	1.63579	0.398527	1.66731	1.69214	4.05096	1.39383	3.76016	1.25076	5.78826	3.83227	2.5212	1.68758	0.849125	1.29222	0.841375	0.878015
TRINITY_DN10698_c0_g1_i1_3	1.10517	0.945743		1.80332	0.37796		1.84498	0.236845		0.981797	0.990317		0.732979	0.778238		0.390225	0.0525015		1.30873	0.785947		0.583625	0.803981		0.615869	0.723785		4.69487	1.07887	3.76679	1.18721	4.78642	0.500213	1.58264	3.07766	5.70351	6.20401	1.79015	3.694	2.72447	1.09961	3.54021	2.77955	1.08255	3.25505	1.68953	2.22806	4.32951	1.6768
TRINITY_DN10698_c0_g1_i1_7	0.503702	0.613451		0.226614	0.252435		0.0801614	0.067687		1.34577	0.8825		0.23847	0.515248					0.0754574	0.0623645		1.58214	0.821592		1.22032	0.910651		0.301179	0.28749	1.09455	0.932392	0.288202	0.259677	2.46491	1.85443	0.288554	0.290047	0	0	3.92024	2.05751	0	0.854032	0	0	0.586066	0	1.41883	5.89673
TRINITY_DN107_c0_g1_i1_1	1.28173	0.842111		0.314575	0.349296		0.141128	0.0349013	Down	2.64229	0.215513		2.39913	0.295079		7.3793	0.0283469	Up	1.90591	0.246487		1.57106	0.710508		0.619157	0.490116		1.36305	0.320603	2.21258	1.04357	1.29579	0.283244	1.49934	0.896896	1.00268	0.335339	0	0	2.79072	3.76498	1.00063	3.16709	2.85463	5.65117	0.984666	2.91385	2.78291	1.29398
TRINITY_DN107_c0_g1_i1_5	0.812583	0.959521		3.03663	0.5481		2.41949	0.285524		0.86158	0.945291		2.21397	0.860419		0.703987	0.8345		5.22891	0.300054		0.313115	0.619679		0.368169	0.449926		1.58191	0.000189697	0.0185967	0.0129421	1.64142	1.22066e-20	0.293861	0.292127	2.02399	0.310827	0.328277	1.69049	0.203977	0.651059	0.165438	0.912863	2.69606	2.62452e-25	0.896066	3.92708e-18	0.158433	0.337206
TRINITY_DN107_c0_g1_i1_8	2.87777	0.0465942	Up	0.81133	0.717945		2.27113	0.139871		0.938511	0.955642		1.34603	0.637127		1.60146	0.210786		5.78114	1.286e-07	Up	0.646371	0.540183		0.735913	0.717696		8.68741	4.72994	3.05348	2.5753	2.04817	2.02395	1.90263	0.982638	5.78297	3.03203	3.77205	1.72554	2.10744	2.90289	0.954564	0.420298	8.01672	8.22522	6.49575	3.99362	1.05135	0.901566
TRINITY_DN107_c0_g2_i1_1	0.644785	0.887146		0.61717	0.869906		0.44548	0.617335		0.818638	0.931065		1.25104	0.95166		1.95321	0.71262		1.7264	0.732883		0.44359	0.797826		0.559734	0.802239		0.142113	1.9512e-21	2.67189	3.40104e-11	2.75691	0.721581	3.12601e-19	0.873373	1.13986	1.35526e-07	1.99784e-11	0.398584	1.496	6.03068e-18	1.07431	1.2639	1.05693	1.7945	0.569971	1.12716e-24	1.46979	1.85385e-22
TRINITY_DN10700_c0_g1_i1_7	3.20988	0.603762		0.0365252	0.0064805	Down				0.0355269	0.364501		0.726397	0.792241		19.1078	0.00489092	Up	24.2436	0.00206712	Up	0.0861557	0.6166					1.1174	2.48468	4.36036	0.460253	2.78981	0	0	0	0	0	0.235287	0	0	0	0	0	1.47179	1.4893	1.05675	2.35045	0	0
TRINITY_DN10701_c0_g1_i1_1	1.09296	0.9667		1.221	0.793266		2.33206	0.220395		0.496987	0.697335		1.76382	0.53944		1.38505	0.636679		2.87513	0.183811		0.617002	0.864505		1.30024	0.865638		0.957775	1.6742	1.09899	0.599189	3.48114	0.402754	0.386201	0	1.70764	1.33297	0.788664	0.817936	0.405886	0.96405	0.228872	0.407254	0.566337	2.51121	2.77313	2.26906	1.02185	0.661022
TRINITY_DN10701_c0_g1_i1_3	0.114151	0.230702		8.23675	0.110972		4.11318	0.0698384		0.220323	0.112324		0.515922	0.912778		0.0589501	0.00790025	Down	0.166071	0.191036		0.357408	0.391349		1.70471	0.689352		0	6.80325e-23	1.83526	0	0.915346	4.83004	4.38096	5.16968	0.931062	2.84116	5.33455	4.12307	0.860292	0	0.927018	1.78375	0	0	0.957695	0	0.875096	0.913228
TRINITY_DN10703_c0_g1_i1_1	0.96352	0.977045		1.32824	0.666908		2.53816	0.0418859	Up	0.454096	0.334213		1.12817	0.911254		0.823033	0.737929		1.76998	0.340481		0.58744	0.694364		1.31245	0.775312		1.10592	1.46635	2.59591	4.56635	5.54378	0.655664	2.30604	2.14543	5.1235	1.68256	3.7147	1.61444	1.29647	0.600242	0.945936	2.34065	1.02705	2.77847	4.19256	3.92819	1.85471	3.53708
TRINITY_DN10703_c0_g1_i1_3	1.02207	0.958271		0.815621	0.284837		1.24435	0.364395		0.612712	0.16281		1.06657	0.798268		1.25817	0.227901		1.34652	0.0103587		0.784357	0.536632		1.34595	0.203116		10.1667	9.42075	9.83482	9.20252	13.4685	9.95159	9.35591	6.8579	8.33731	8.74865	5.85414	6.09032	5.62398	7.70187	4.74566	6.44765	8.92517	11.3616	10.3391	13.1252	8.48265	7.62554
TRINITY_DN10706_c0_g1_i1_4	0.0331838	0.222931		14.081	0.450288		0.336482	0.597783		1.31821	0.903516					0.064608	0.406876		0.010574	9.2044e-05	Down	2.97041	0.482149		2.27581	0.497815		0	0	0	0	0	1.33294	1.8958	0.476358	0	1.54164	0	0	1.46175	0.507921	0	2.97737	0	0	0	0	1.49697	6.1174
TRINITY_DN10707_c0_g1_i1_2	0.35418	0.124779		1.16095	0.862459		0.752881	0.674539		0.512105	0.325665		2.10144	0.246307		1.74485	0.347803		1.39854	0.535929		0.528861	0.510275		1.07416	0.943392		0.767638	0.578143	1.11964	0.610509	1.01316	3.17171	2.16631	2.53118	1.17829	0.29489	0.619093	1.26723	0.745885	1.74723	0.809732	1.36707	2.28773	1.44149	2.0692	1.16044	0.905118	2.51879
TRINITY_DN10707_c0_g1_i1_3	0.459842	0.262286		0.884981	0.858727		0.892674	0.796907		0.42943	0.0658773		1.08766	0.933683		1.18623	0.714237		0.510877	0.0125591		0.975042	0.975864		2.38551	0.00602208	Up	0.343101	0.900712	0.952949	1.4329	1.10259	1.99816	2.85332	2.16807	0.728741	0.826215	0.589325	0.903176	0.905441	0.762546	0.845554	1.0526	1.16956	0.758647	0.979004	1.34857	2.16768	2.19492
TRINITY_DN10708_c0_g1_i1_5	0.669426	0.724281		3.54328	0.000288517	Up	1.98539	0.294909		1.05984	0.974052		2.81175	0.0151995	Up	0.763223	0.555734		2.95957	0.00631844	Up	0.592031	0.707514		0.577692	0.557554		3.31552	2.75545	2.02338	1.5193	10.241	1.23076	3.64354	0.646149	13.0541	6.49371	4.44231	7.91845	2.69764	0.334219	6.03082	8.25583	3.7233	11.6924	6.90731	6.52627	2.68044	1.39647
TRINITY_DN10709_c0_g1_i1_1	0.625701	0.822859		0.581903	0.753539		0.842247	0.91912		0.387276	0.61544		1.5566	0.810394		2.57157	0.406205		4.46722	0.146182		0.206724	0.479796		0.559997	0.790072		0	1.19535	0.405329	0.427698	2.10155	0.431207	1.27631	0	0.207965	0.406788	0.657792	0	0.943267	0	0.260237	0.482418	1.19822	0.407712	0.414769	1.8751	0.234674	0
TRINITY_DN10709_c0_g1_i1_2	1.43915	0.846223		1.00097	0.998632		3.14712	0.0285149	Up	0.390875	0.584082		2.3613	0.0826347		2.25763	0.0221967	Up	14.2012	1.83997e-05	Up	0.216771	0.518159		0.577635	0.705894		2.75517	3.63632	2.30807	1.1623	6.49771	0	0.397694	0.586175	3.07546	1.75544	2.03715	2.33479	0.203333	0.609389	0.864664	1.4707	3.27248	7.74487	4.19722	9.60351	0.623408	0
TRINITY_DN10709_c0_g1_i1_3	0.185824	0.0386493	Down	1.15593	0.888764		0.45214	0.397863		0.445722	0.494937		0.484657	0.649894		0.402048	0.387129		0.302163	0.233721		0.296517	0.35444		0.684328	0.800922		0.74381	0.34637	1.02228	1.1407	1.04293	3.76312	7.52302	4.4978	0.732235	0.371147	1.16077	1.19872	2.55515	2.13812	0	3.01455	0.349127	0	0.362141	1.06776	0.384893	3.21596
TRINITY_DN10709_c0_g2_i1_3	0.148295	0.355933		0.581726	0.844489		0.407331	0.593138		0.202551	0.293587		0.731951	0.955964		1.22871	0.953683		0.681857	0.860411		0.161325	0.384395		0.828035	0.92991		0.830331	0	0	1.23372	0	3.10693	7.43876	3.57996	0.777095	2.4849e-08	0	0.424147	0.848133	0.45757	0	1.71114	0	0	1.53682	1.79456e-12	0	0.448663
TRINITY_DN10710_c0_g1_i1_5	1.07315	0.966047		2.69111	0.105632		1.95962	0.285067		1.29846	0.861238		0.981636	0.991957		0.347296	0.109789		0.832578	0.812819		1.19134	0.92808		0.942816	0.961596		0.575558	0.849717	0.379032	0.249796	1.23941	0.26158	0.502023	0.0847679	0.900976	0.65087	1.53557	1.995	0.794861	0.724251	0.199759	1.09794	0.156458	0.326334	0.482022	1.12729	0.637222	0.932869
TRINITY_DN10710_c0_g1_i1_8	2.37455	0.718195		0.0870428	0.0385854	Down				0.0434242	0.400633		3.26736	0.14038		36.2521	0.000346758	Up	21.1929	0.000643932	Up	0.33513	0.842026					2.33813	1.65661	2.6903	0.605838	3.29831	0	0	0	0.543122	0	0	0	0	0	0	0	12.9281	5.62765	1.67353	3.90727	0.545993	0.568558
TRINITY_DN10711_c0_g1_i1_1	1.37314	0.921467		0.122077	0.0497821	Down				0.0280099	0.323471		2.33117	0.336644		18.3571	9.60692e-05	Up	182.927	7.49143e-08	Up	0.0156268	0.390599					2.10683	1.03343	0.168496	0.559645	3.25003	0	0	0	0.178302	0.269135	0	0	0.0919216	0	0	0	4.11792	2.57411	1.31773	1.50697	0	0
TRINITY_DN10712_c0_g1_i1_1	2.13897	0.259418		0.22899	0.0140981	Down	0.6047	0.58357		0.74498	0.780333		1.22877	0.807386		5.1755	0.0168479	Up	4.11298	0.00965951	Up	0.620713	0.686238		0.885067	0.9061		4.42476	4.39257	2.70594	3.84571	2.18568	2.16583	0.556148	2.48112	0.845985	1.42192	0	0.93193	2.2649	1.47089	1.23472	0.588251	9.36658	3.55447	2.25459	4.51101	0.892697	1.20415
TRINITY_DN10712_c0_g1_i1_2	0.633856	0.651843		3.21448	0.0445991	Up	3.75129	0.134857		0.503827	0.651632		6.37186	0.000608336	Up	1.898	0.231713		4.64905	0.00140582	Up	0.828108	0.897781		1.75389	0.680396		0.706088	0.261433	0.646006	0.282566	1.4385	0.86365	0.25468	0.512667	1.77496	2.07535	0.545757	1.03985	0.392089	6.56802e-05	0.974913	0.13229	1.90498	1.98103	2.42424	6.12244	1.07753	0.770749
TRINITY_DN10712_c0_g1_i1_4	0.0427072	0.299272		28.4304	0.108774		1.70995	0.770694		0.623073	0.868284					0.260916	0.319964		0.362273	0.524756		0.847149	0.965394		1.34765	0.930684		0	0	0	0	2.0567	0.789684	0.398777	0	2.08106	0.842984	0.444088	0	0	0.448228	0	1.75715	0.406117	0	0.414684	0.413442	1.74531	0
TRINITY_DN10712_c0_g1_i1_8	0.0383064	0.421795					0.00285502	3.69809e-10	Down	14.9226	0.0228124	Up							0.00590082	4.40962e-06	Down	6.11001	0.394027		0.436813	0.287866		0	0	0	0	0	0.165299	1.57159	0	0	0	0	0	6.11563	5.8235	10.163	2.17085	0	0	0	0	6.16311	2.79671
TRINITY_DN10713_c0_g1_i1_4	0.0534371	0.469641					0.0306859	0.0219215	Down	1.90277	0.770268								0.0117818	0.000643089	Down	4.27955	0.49859		2.34963	0.439572		0	0	0	0	0	0	1.47231	0.242149	0	0	0	0	1.60713	0.911728	0.139609	0.483011	0	0	0	0	0.390277	4.74283
TRINITY_DN10714_c0_g1_i1_2	1.1471	0.88061		0.551907	0.143318		0.539046	0.1864		1.09628	0.931559		0.750315	0.645223		1.30674	0.605388		0.767639	0.546794		1.10043	0.940314		1.05914	0.944261		2.19826	2.35495	2.31304	1.46992	1.85762	3.81594	1.24879	0.858422	1.15153	1.34035	0.883214	0.828806	1.23744	1.41208	2.83049	2.948	1.9884	1.02238	1.39015	2.2067	1.38267	1.46497
TRINITY_DN10714_c0_g1_i1_7	1.21107	0.817807		0.392249	0.126989		0.522177	0.421337		0.830793	0.880293		0.598758	0.691712		1.46388	0.736472		0.595305	0.663953		1.18659	0.932278		1.51722	0.778659		2.50066	0.981406	1.60691	2.14033	2.33153	1.23709	1.63712	0.969449	0.337073	0.330132	0.713841	1.1084	2.94799	1.0232	0.36028	1.02504	1.59581	1.30695	0	1.6683	0	1.77519
TRINITY_DN10716_c0_g1_i1_2	5.84695	0.242961		0.265248	0.0560737		0.749585	0.810919		1.82626	0.830158		1.06674	0.957782		3.8505	0.0294971	Up	4.77396	0.00550696	Up	1.20406	0.954491		0.694981	0.810918		1.76437	2.94852	1.25228	0.925164	1.08966	0.202849	0	0	0.432584	0.655105	0.226648	0.468406	0.679022	0	1.229	0.451268	1.64403	1.26196	1.69968	2.96491	0.452983	0.48223
TRINITY_DN10716_c0_g1_i1_7	1.91181	0.463306		0.593636	0.288838		1.36797	0.631471		0.735903	0.811985		1.19012	0.808163		1.9318	0.138631		2.42312	0.102239		0.88813	0.949632		1.23823	0.848318		1.95908	2.31389	3.55147	2.24053	3.45114	0.703373	0.755496	0.720457	1.55175	1.30841	1.85597	0.803839	0.76686	0.767554	0.808779	2.10227	2.09629	4.47478	2.97175	3.17373	2.09912	0.550555
TRINITY_DN10716_c0_g1_i1_8	0.0177582	0.111424					0.0010981	6.18301e-14	Down	18.1068	0.00204247	Up							0.00242749	3.49545e-08	Down	6.89145	0.24442		0.404128	0.276232		0	0	0	0	0	0.704441	2.30393	0.246993	0	0	0	0	13.5078	7.55434	28.2907	6.34475	0	0	0	0	11.9894	8.56526
TRINITY_DN10717_c0_g1_i1_4	1.18497	0.858852		0.563348	0.399568		0.578055	0.359534		1.06694	0.948869		1.2512	0.808227		2.13439	0.182276		0.850755	0.758714		1.70482	0.574767		1.66151	0.467741		1.8027	1.43779	0.699761	1.75625	0.965295	1.26938	0.894832	1.73975	0.477358	0.730545	0.501629	1.27568	1.1521	0.952999	0.987711	2.14818	1.88817	1.89416	0.971401	2.60554	0.94022	3.82508
TRINITY_DN10720_c0_g1_i1_5	1.36756	0.915811		1.8453	0.694873		0.394853	0.27922		5.51039	0.192556		0.816974	0.953956		0.426203	0.638876		0.272824	0.232721		3.82528	0.474467		0.730324	0.650267		0	1.75622	1.18864	0.655516	2.35586	1.29129e-13	0.568126	0	0	0.589851	3.09104	2.3718	2.86381	6.92923	2.89434	3.54281	2.33743	2.68392e-06	0.605307	0	1.76412	2.41408
TRINITY_DN10722_c0_g1_i2_1	0.665342	0.869908		0.858952	0.954075		0.441425	0.557297		1.19511	0.931064		1.074	0.978991		1.21186	0.916977		1.82461	0.593358		0.378026	0.71511		0.32336	0.419196		0	0.31487	0.156616	0.842654	0.980877	0	1.13474	0.157684	0.979753	0.163667	0	0	0.341065	0.369158	0.374399	1.54266	0.313584	0.64264	0.161405	0.479174	0.689733	0
TRINITY_DN10723_c0_g1_i1_2	0.598836	0.768932		2.03508	0.653004		1.57897	0.739165		0.713386	0.849768		0.554132	0.84992		0.261825	0.387222					0.470769	0.763335		0.691334	0.888931		0.247974	0.942723	0	0.500133	0.741933	1.23306	0.980529	0.121392	0.724177	1.41874	1.14913	3.95235e-23	0.55507	0.859169	0.602132	0	0.0679492	0	0.491785	0.489977	3.97015e-07	1.12142
TRINITY_DN10724_c0_g1_i1_4	0.042003	0.436008					0.0611712	0.231073		0.75697	0.927059								0.0260216	0.00684558	Down	1.53177	0.875453		2.12845	0.534308		0	0	0	0	0	2.6516	0.412953	0	0	0	0	0	3.99495e-08	0.805116	0.758714	0.649373	0	0	0	0	0.461891	2.37507
TRINITY_DN10724_c1_g1_i1_3	0.470145	0.702498		0.0955378	0.231333		0.109592	0.247503		0.394082	0.61083		0.0750939	0.270467					0.0274347	0.00136539	Down	1.3212	0.891869		3.63547	0.269962		0	0.409881	1.22168	2.74702	0.0015654	2.14865	2.64741	4.3588	0	0	0	0.485994	2.28192	1.00518	0.502794	0	3.67725e-15	3.76714e-26	0	0.431233	2.26703	0.95797
TRINITY_DN10726_c0_g1_i1_1	3.53025	0.411889		0.700923	0.753596		1.00165	0.999151		2.16393	0.777483		0.49018	0.696302		0.666982	0.752724		1.06523	0.956366		1.52566	0.854072		0.701781	0.871444		1.66696	0.778488	0.48287	0.102021	0.492014	0.202777	0	0.197221	0.353315	0.8942	0.41119	0.312368	0.441995	0.0140231	0	1.76223	5.88871e-24	0.0965705	0.726157	0.803655	0.442764	0.115258
TRINITY_DN10727_c0_g1_i1_3	0.173961	0.437867					0.258556	0.241081		0.701829	0.854797								0.372225	0.473724		0.316304	0.564142		0.476935	0.563603		0.186372	0	0	0.543609	0.368976	0	2.38221	1.30479	0	0.355057	0.1834	0.18423	0.987294	1.08764	0.222421	0.586161	0.3425	0	0	0.177019	0.80062	0.210409
TRINITY_DN10732_c0_g1_i1_5	0.0525277	0.467148								0.164481	0.644757								0.01471	0.0551081		3.3467	0.731258		22.53	0.205413		0	0	0	0	0	0.101391	0	1.28796	0	0	0	0	0	0.249137	0	0	0	0	0	0	0.107623	0
TRINITY_DN10732_c0_g1_i2_7	0.454785	0.861569		0.860974	0.951521		0.5234	0.790194		0.70074	0.946019		2.52623	0.714097		2.81128	0.471556		1.50516	0.773697		0.760664	0.957933		1.0688	0.986305		0.0073095	0.434366	0.616123	2.52578e-22	9.69963e-05	3.36879e-21	5.93882e-24	2.09132	0.162047	0.00827146	0.338517	0.343703	0.0187631	0.0109731	2.13577e-06	1.88348	0.96329	0.324498	1.43925	6.01481e-08	0.136049	0.337463
TRINITY_DN10735_c0_g1_i1_4	0.00495634	0.00982559	Down				0.0103307	4.11005e-07	Down	0.867527	0.941044								0.00291297	9.44565e-12	Down	4.39823	0.383335		5.21379	8.91724e-05	Up	0	0	0	0	0	2.40629	2.2761	0.208237	0	0.0353659	0	0	1.13743	0.942539	0.558101	1.57485	0	0.0707784	0	0	5.89571	9.75143
TRINITY_DN10739_c0_g1_i1_1	0.30416	0.772777		2.6067	0.463711		29.4996	0.0126914	Up	0.0223291	0.286551		3.59839	0.421961		1.34859	0.7255		48.1709	0.00259338	Up	0.020538	0.420782					0.486183	0	0	1.01371	5.97612	0	0	0	0.4764	0.985201	1.04903	1.12286	0	0	0	0	1.76501	2.71297	0.472788	0.955143	0	0
TRINITY_DN10739_c0_g1_i1_7	0.0414285	0.433657		56.7649	0.0310349	Up	2.89225	0.528129		0.729309	0.932457					0.0161424	0.0211733	Down				0.101426	0.587636		0.141155	0.578337		7.14359e-12	3.29777e-25	2.9435e-07	5.87322e-24	1.01556	2.49756e-25	1.28199	0	3.24735	0.263258	1.21315	3.32995e-08	1.37572e-24	0.460233	0	1.3471	3.81684e-20	1.40024e-10	8.21452e-21	4.53693e-23	7.37732e-26	0
TRINITY_DN10740_c0_g1_i1_8	0.0186891	0.316629					0.00309081	0.000139006	Down	6.50141	0.45316								0.00475472	0.000633622	Down	3.68973	0.724903		0.613882	0.804343		0	0	0	0	0	0	0	3.56479	0	0	0	0	9.56255	15.5823	0.145603	0.129312	0	0	0	0	6.99418	0
TRINITY_DN10742_c0_g1_i1_4	0.0212018	0.12422					0.0571579	0.21972		0.409927	0.631605								0.00529856	1.93844e-08	Down	3.79544	0.353568		9.89901	0.00297095	Up	0	0	0	0	0	1.11997	0.542138	2.1155	0	0	0	0	0	0.229664	0.754851	0.572011	0	0	0	0	3.26463	1.9245
TRINITY_DN10742_c0_g1_i1_5	0.962374	0.987534		11.7361	0.000336966	Up	7.30917	0.000124702	Up	1.36656	0.857901		0.8144	0.92768		0.0663085	2.30428e-07	Down	4.45054	0.301643		0.166311	0.572405		0.13026	0.237757		0.783405	0.14448	0.560719	0	1.01294	0.259771	0.412891	0	2.402	2.25454	7.45324	3.88577	0.415598	0.141226	0.74539	1.00146	0.144635	0.436085	0.590827	0.145676	0	0
TRINITY_DN10745_c0_g1_i1_1	0.573219	0.80012		1.70249	0.759705		0.983765	0.992144		0.890382	0.964667		2.49059	0.539582		1.41962	0.782774		5.9696	0.105015		0.22723	0.578941		0.280424	0.539513		0.902015	0	0.413868	2.2939	5.10274	1.11144	0.807532	0	0.425719	3.39078	0	1.85557	2.05625	0	3.54339	0.428216	0.829274	4.95631	3.07661	0.837969	0	0
TRINITY_DN10747_c0_g1_i1_1	1.35924	0.846705		1.52869	0.295997		2.51542	0.0357944	Up	0.703683	0.83391		1.33661	0.606525		0.841275	0.514163		3.9009	0.000102951	Up	0.424648	0.605642		0.622421	0.565256		2.74171	2.06811	0.797725	1.64587	5.00651	0.115688	0.360645	0.469179	3.12088	2.11209	3.02908	2.04012	1.49405	0.255768	0.927115	1.76513	2.06054	2.32053	3.07443	2.8637	0.255845	0.846029
TRINITY_DN10747_c0_g1_i1_7	78.1242	0.000297106	Up	0.718577	0.79349		0.724678	0.830433		71.5072	0.0344399	Up	0.334812	0.278481		0.446497	0.581678		0.444176	0.308572		57.5905	0.0068314	Up	0.839512	0.906238		1.8646	1.73197	2.27124	3.61108	0	0	0	0	0.582576	0	4.28231	1.24895	5.12292	0	1.23769	2.99621	0	1.13621	0.593192	1.74096	1.16273	1.80937
TRINITY_DN10748_c0_g1_i1_3	0.772791	0.58185		0.842195	0.277845		0.59623	0.000404288		1.02639	0.967525		0.731016	0.0572809		0.836089	0.328278		0.533442	2.20487e-07		1.04878	0.947316		1.07979	0.612241		52.6773	59.9238	57.1795	59.4924	39.2343	82.7442	94.4055	85.5711	48.3493	34.3949	46.435	48.8414	77.8346	85.8368	75.8281	73.7182	44.3754	51.972	35.561	45.5952	96.0998	87.1706
TRINITY_DN10748_c0_g1_i1_7	0.303655	0.678466					0.116544	0.242466		3.43822	0.477222		1.94164	0.867868		1.31221	0.921669		0.215885	0.0992362		2.75541	0.506465		0.860056	0.932968		0	0.00110976	0.00106358	0.655244	0.614724	1.19531	0.622705	0	0	0	2.29717e-25	0.930044	6.29279	1.32949	8.41714e-23	0.640307	0.0934789	0.609508	0	0.621128	1.90656	0.664103
TRINITY_DN10751_c0_g1_i1_8	0.0578126	0.388027					0.00144714	2.66989e-12	Down	16.9491	0.0183008	Up							0.0209873	0.00157641	Down	2.70286	0.679227		0.169345	0.0206244	Down	0	0	0.0742321	0	0	0.356479	1.37926	0	0	0	0	0	9.23153	5.83658	11.097	1.743	0	0	0.0775479	0	2.23809	2.00168
TRINITY_DN10752_c0_g1_i1_2	0.0142474	0.0203786	Down				0.059412	0.140356		0.157292	0.177917								0.0193404	0.00212457	Down	0.425331	0.621025		2.92503	0.35303		0	0	0.0626777	0	0	3.45538	1.24109	2.12495	0	0	0	0	0.146107	0.749539	0.0810691	0.0732085	0	0	0	0	0.742663	0.158722
TRINITY_DN10756_c0_g1_i1_5	0.170349	0.527872		11.8924	0.185949		21.4699	0.0788626		0.0867868	0.334438					0.0574273	0.0526946					0.122514	0.467146					0.437224	0.00338704	0.000446742	3.14495e-06	0.0983764	0	0.436297	1.97413	0	0.305182	3.7765	0.841909	0.227898	0	7.49925e-14	2.51925e-24	0.226537	0.139825	1.54518e-10	3.76603e-06	0.0116249	0.219006
TRINITY_DN10756_c0_g1_i1_7	11.4251	0.301301		0.0631951	0.162426								0.293299	0.578396														0.295091	0	0.281999	2.45979	0.142238	0	0.161756	0	0	0.150751	0	0	0	0	0	0.327498	0.150652	0.627006	0	0.292537	0.721372	0
TRINITY_DN10758_c0_g1_i1_4	0.0211529	0.198267								0.0227871	0.157357								0.0213852	0.0683399		0.932501	0.984692		42.3231	0.151963		0	0	0	0	0	0.309355	4.11948	0.15882	0	0	0	0	0	0	0	0	0	0	0	0	0.512187	3.44953
TRINITY_DN1076_c0_g1_i1_1	1.06067	0.950037		0.53511	0.0253163		1.10115	0.804235		0.459319	0.237625		1.25502	0.52006		2.25601	0.00192886	Up	1.68011	0.0130029		0.749439	0.77122		1.70238	0.0999425		2.47084	3.09315	2.48916	2.16245	5.70711	1.68501	1.4036	1.4715	1.83289	0.856952	1.16314	1.19821	1.27709	1.08401	1.01964	1.48752	2.40242	4.06271	3.40594	3.74778	2.14164	1.78559
TRINITY_DN1076_c0_g1_i1_2	1.43461	0.83033		0.809401	0.79917		5.82905	0.112499		0.169167	0.398585		2.41537	0.304699		2.89342	0.137308		1.64331	0.534325		1.99426	0.750164		11.8237	0.0727933		1.47611	1.23695	1.26248	0.57684	2.3524	0.221173	1.3799e-05	0.841996	1.75347	0.527071	0.577361	0.598003	0.102585	1.18905e-43	0	0.501491	6.13229	1.99961	2.35232	0.745575	0.952027	0.908915
TRINITY_DN1076_c0_g1_i1_4	0.0801104	0.529933								0.690319	0.903459								0.0378419	0.232608		1.98206	0.881274		2.97415	0.667553		0	0	0	0	0	0	0.936351	0.728513	0	0	0	0	0.155093	0.575006	0	0.432124	0	0	0	0	3.35805	0
TRINITY_DN10760_c0_g1_i1_1	1.37311	0.847459		0.506129	0.171393		1.17874	0.797135		0.502932	0.648461		1.14799	0.903515		2.1713	0.213976		3.98683	0.0285689	Up	0.363256	0.569724		0.739307	0.752492		1.45213	2.12105	1.98671	0.873142	4.3548	0.102227	0.267955	0.394007	0.570993	0.420826	0.891571	1.08036	0.681421	0.577315	0.436224	1.11907	3.30461	1.62354	0.476021	2.32246	0.281319	0.434256
TRINITY_DN10760_c0_g1_i1_2	2.22736	0.587243		1.38897	0.702861		3.78104	0.35447		0.71834	0.93122		2.1454	0.379528		1.48064	0.440489		4.28594	0.0560112		1.03737	0.990616		1.52102	0.897984		3.54648	0.699277	4.57715	0.738622	3.35241	0.62599	0	0.655573	2.00704	3.39973	2.18954	4.51244	3.37152	0	0	0	2.70551	8.3366	4.87443	5.66848	0.687222	1.40741
TRINITY_DN10760_c0_g1_i1_4	0.378973	0.490622		0.343655	0.479529		0.143222	0.00675541	Down	0.855341	0.893765		0.736576	0.904549		2.08776	0.597531		0.217627	0.0620062		1.29797	0.867629		1.57129	0.582852		0.559821	0	0.335698	1.64513	0.361762	2.84756	1.43227	2.27966	0	0.18215	0.378966	0.198021	1.50533	1.19233	1.01025	2.30676	0.519707	0.714364	0	0.704628	3.10282	2.42855
TRINITY_DN10761_c0_g1_i1_7	2.90313	0.517013		0.788482	0.822534		1.58295	0.669921		1.29256	0.930678		0.708374	0.84479		0.863922	0.914046		1.49438	0.744053		1.29718	0.943648		1.05695	0.97896		0.815107	0.764498	3.37073	2.44679	2.00215	0	0.765687	0	2.50163	0.39434	0.420463	2.19483	1.90954	0	0.959609	0.801098	0.747003	2.30616	0	2.7048	1.59408	0
TRINITY_DN10762_c0_g1_i2_1	1.38652	0.070731		1.20792	0.0340496		1.31862	0.0218645		1.17921	0.573245		0.792318	0.040281		0.631638	8.22548e-08		1.03056	0.779268		1.04099	0.909202		0.931997	0.728629		33.4068	33.3375	31.8982	33.4052	24.9757	24.6934	24.1059	24.4952	39.9131	38.0427	34.4294	34.4304	30.2421	24.2677	32.9174	30.1369	23.8304	28.7349	29.7953	28.3777	27.5307	25.0531
TRINITY_DN10763_c0_g1_i1_1	0.0156063	0.0730787					0.0156806	0.00109776	Down	1.08848	0.96585								0.00762848	2.8603e-07	Down	1.93824	0.671071		1.82186	0.473473		0	0	0	0	0	1.0344	3.51881	1.15697	0	0	0	0	1.72279	0.509389	0.53266	3.98514	0	0	0	0	1.61798	3.46734
TRINITY_DN10764_c0_g1_i1_3	0.33798	0.51837		0.37576	0.584549		0.269365	0.299578		0.452921	0.621105		0.865636	0.958827		2.22434	0.66098		4.24075	0.4501		0.0673917	0.315057		0.156077	0.328147		0.933529	0	0.872052	0.977909	0.439441	0.440019	0.461858	6.38857	0.453305	0	0.490515	0	0.474009	0.514926	2.07889	0.479915	0	0.446234	1.33774	0.898789	0	0.50114
TRINITY_DN10765_c0_g1_i1_1	5.00771	0.394144		0.0664552	1.1599e-12	Down	0.974566	0.979082		0.286932	0.574641		1.00273	0.996895		14.565	3.04962e-13	Up	20.9897	1.17165e-08	Up	0.216877	0.638168		0.793751	0.897772		3.08483	3.13159	4.42448	4.7765	3.38705	0.0761774	0	0	0.232864	0.15571	0.164938	0.333015	0.398815	0.344067	0.0869612	0.244202	4.50293	4.6628	3.58395	3.58837	0.0828047	0
TRINITY_DN10765_c0_g1_i1_5	0.135825	0.425538		22.163	0.00495259	Up	1.88862	0.546207		1.58853	0.829369					0.00633075	3.34415e-06	Down				0.106727	0.455592		0.0729316	0.233366		0	0	0.639238	0	0	1.22551	1.9221	1.90003	1.40125	2.68825	8.72324	1.48294	0.650145	1.76516e-28	4.19521	3.30954	0	0	0	0	0	0
TRINITY_DN10766_c0_g1_i1_1	1.05947	0.962828		1.38097	0.291439		1.78076	0.253752		0.728449	0.804703		1.38244	0.29474		0.962911	0.924656		2.6051	0.00109792	Up	0.525957	0.581213		0.752808	0.720008		1.39599	1.6185	1.67263	1.28015	4.05184	0.417121	0.681018	0.889887	2.94564	1.31506	1.96953	1.4021	1.31108	0.204632	1.45849	1.6333	1.62732	1.74778	2.3677	2.9896	0.700341	0.913669
TRINITY_DN10767_c0_g1_i1_6	0.0021749	0.00109116	Down				0.00320339	1.05195e-05	Down	0.762212	0.906684								0.00420668	1.85746e-05	Down	0.498758	0.769466		0.731372	0.847956		0	0	0	0	0	11.5837	1.92909	6.66153	0	0	0	0	5.79187	1.31081	7.56445	0.0724055	0	0	0	0	0.598574	0.456673
TRINITY_DN10767_c0_g1_i1_7	0.831122	0.938288		1.26871	0.893702		0.778918	0.901174		1.21103	0.953385		0.61934	0.874067		0.47303	0.6948		43.6501	0.171495		0.0114267	0.0952386		0.00999823	0.148885		0	1.69786	2.47277	3.70093	5.71769	1.61275	0	2.47231	0.866848	3.49384	0	4.80443	11.705	0.859637	0	0	4.18339	0	0	0.86255	0	0
TRINITY_DN10768_c0_g2_i1_2	0.993257	0.995835		0.317392	0.486618					0.0585152	0.0578657		0.948784	0.980487		2.86663	0.576627		2.58683	0.477193		0.357555	0.602912					0.416374	1.34054	0.955195	0.622407	0.408505	1.36237	1.16917	0.389105	0	0.994321	0	0	0	0	0	0.212697	1.34092	0.195969	0.19724	1.78387	0.651682	0.677254
TRINITY_DN10770_c0_g1_i1_1	0.475438	0.82302		2.98631	0.554128		9.70349	0.232528		0.130846	0.556373		3.21241	0.630044		1.03616	0.984924		2.08209	0.646599		0.688334	0.935752		5.65038	0.633823		0	0.804714	0.395562	0	2.06392	0.777259	0	0	0.420691	0.416573	2.2923	0	0	0.43335	0	0	0.78292	2.84734	0	0.41337	0.857889	0
TRINITY_DN10771_c0_g1_i1_7	0.548637	0.495399		0.53459	0.421786		0.497219	0.337356		0.551095	0.518771		0.571804	0.541519		1.02251	0.981151		0.604397	0.273658		0.51393	0.45775		0.962527	0.970711		1.06098	1.48633	4.60591	1.36248	2.68056	1.79421	3.66101	6.97003	0.256278	0.756269	1.06449	1.93581	2.16945	0.491044	1.55184	5.02027	1.22506	1.47343	0.507418	1.98106	1.47693	1.77991
TRINITY_DN10772_c0_g1_i1_3	1.01633	0.969447		1.01287	0.954893		0.750043	0.0224856		1.279	0.342589		0.749403	0.0709896		0.712116	0.0145767		0.89485	0.40144		0.835536	0.576279		0.691208	0.0116687		16.2068	15.996	19.0937	13.5688	14.2821	16.9752	19.9774	14.4586	15.4801	12.6324	17.0754	15.1345	21.0315	20.63	22.0629	20.8819	13.6828	13.8919	10.964	12.6138	14.8518	12.34
TRINITY_DN10774_c0_g1_i1_5	0.0311	0.0335762	Down	2.0767	0.719735		0.0728743	1.56128e-06	Down	0.83872	0.916676					0.12919	0.225779		0.009247	5.73012e-08	Down	0.940117	0.977268		1.19789	0.735964		0	0.397061	0.159052	0	0	7.99043	5.66625	3.70115	0.164719	0.247735	0	0.620293	3.18635	4.00798	3.72691	3.38852	0.0804056	0.0830229	0	0	3.68254	2.25543
TRINITY_DN10775_c0_g1_i1_1	1.9345	0.59878		0.286487	0.112316		0.480234	0.527566		1.0395	0.988087		0.875834	0.929925		2.94811	0.264392		3.38143	0.231265		0.482721	0.783508		0.491377	0.706647		1.81515	0.865708	0.855845	1.19903	1.32849	1.10656	0	0.223681	0.21878	0.450199	0.463432	0.23735	1.34786	0	0.507419	0.876929	1.15795	1.85936	0.223496	1.36028	0	0.236132
TRINITY_DN10775_c0_g1_i1_5	0.0339852	0.0679823		89.1042	6.20771e-05	Up	1.61022	0.52965		1.75131	0.629443					0.0536764	0.00665469	Down	0.0869991	0.172808		1.89203	0.761108		1.14442	0.938417		0	0	0	0	0.675435	2.4325	0.625345	0.621986	1.97037	0.685901	4.22136	4.34886	3.94772	0.696707	1.46205	1.35222	0	0	0	0.694607	0	2.08351
TRINITY_DN10775_c0_g3_i1_3	0.360131	0.537951								0.529419	0.811575								0.0484556	0.178444		0.832519	0.935672		1.65485	0.877778		8.63046e-46	0.490877	0	0.515801	0.503549	0.450128	0.469793	1.37166	0.491432	0	0	0	9.84832e-16	1.51372	0	0	0	0	0	0	1.53523	0.526913
TRINITY_DN10778_c0_g1_i1_3	0.178766	0.228516					0.0857779	0.0790248		0.456847	0.500702								0.176693	0.0248654	Down	1.09845	0.956825		2.50171	0.267092		0	0.143213	0.0472813	0.296452	0.0997115	0.558651	1.17372	1.04531	0	0	0.0519291	0	0.23258	0.329277	0.192718	0.630245	0.0938102	0.295024	0	0.242599	1.21135	0.566372
TRINITY_DN10781_c0_g1_i1_2	0.00926537	0.154405					0.00809783	8.78533e-06	Down	1.25753	0.926107								0.00409455	1.02207e-06	Down	2.1768	0.769733		1.85903	0.516763		0	0	0	0	0	7.87247	1.96411	0	0	0	0	0	5.05911	3.97161	1.102	1.46645	0	0	0	0	7.92562	1.27543
TRINITY_DN10784_c0_g1_i1_3	0.0534371	0.469641								0.0574448	0.455506											0.557286	0.92307					0	0	0	0	0	0	2.14223	0.341589	0	0	0	0	0	0	0	0	0	0	0	0	1.52475	0
TRINITY_DN10786_c0_g1_i1_4	0.0515549	0.465124					0.0617164	0.255283		0.905624	0.975822								0.0223648	0.168811		2.15903	0.855327		2.52376	0.699197		0	0	0	0	0	0	1.18718	0.936906	0	0	0	0	0.819802	0.958896	0	0.15929	0	0	0	0	4.15725	0
TRINITY_DN10787_c0_g1_i1_2	0.794864	0.901916		1.07451	0.948202		2.34935	0.36629		0.327896	0.522858		2.61763	0.14082		2.34088	0.103685		2.14035	0.124805		0.921938	0.971412		2.92536	0.339574		0.579301	1.22235	0.906952	0.144326	2.16684	1.22203	0	0.413962	0.414295	0.416179	1.44855	0.44426	0	0.153388	0.609697	0.427632	1.49978	1.81626	1.64884	2.92166	0.5895	1.50778
TRINITY_DN10787_c0_g1_i1_4	0.994551	0.996611		0.291967	0.0281361	Down	0.179621	0.000291242	Down	1.49663	0.685887		0.856171	0.861355		2.81953	0.0410399	Up	0.279318	2.21073e-05	Down	2.97439	0.261475		2.07977	0.0815299		1.10102	1.05393	0.410765	0.569045	0.744638	1.88891	0.621595	0.135675	0.332622	0.180422	0.129765	0.166353	0.698299	1.38322	1.17369	1.70955	0.884433	0.530847	0.750249	0.636993	1.9248	2.59361
TRINITY_DN1079_c0_g1_i1_4	6.88427	0.310406		2.91272	0.0457871	Up	1.4972	0.497611		12.6882	0.0816147		3.06769	0.230583		1.01624	0.985026		1.65027	0.432622		12.9858	0.1501		1.05165	0.963206		0.532871	0.492004	2.44731	1.65159	0	0.869627	0	0	3.01691	3.0583	3.22226	4.81754	1.84222	3.82086	0.506781	3.88878	7.1713	2.04727	6.77799	1.02759	2.3827	4.50139
TRINITY_DN10790_c0_g1_i1_1	1.92745	0.0906564		0.468631	0.00596076	Down	1.12484	0.717407		0.745552	0.500111		0.565388	0.136297		1.16207	0.710232		1.33275	0.315633		0.80267	0.660477		1.12496	0.757266		2.71323	3.86398	5.53974	3.83721	2.23869	2.50338	1.5181	2.2598	1.93114	1.86131	1.15745	1.9337	1.64652	1.25329	1.51177	2.04108	3.46108	1.97244	1.72883	2.27562	1.91042	1.98618
TRINITY_DN10792_c0_g1_i1_3	1.73504	0.880032		1.59282	0.679257		217.368	7.31107e-08	Up	4.4081e-07	4.28339e-08	Down	1.9499	0.613773		1.17408	0.833043		306.032	2.99995e-09	Up	4.11536e-07	6.65811e-08	Down				9.71177	5.19558	5.9268	0	13.5088	0	0	0	16.5677	7.14688	3.16258	4.25487	0	0	0	0	14.5597	3.05129	15.5648	9.05664	0	0
TRINITY_DN10793_c0_g1_i1_1	0.461527	0.865152		1.41939	0.900218		3.50163	0.661508		0.158723	0.663409		1.20358	0.958692		0.812274	0.91991		3.23068	0.553337		0.153027	0.718001					0.513748	0	0.466682	0	2.64602	0	0	0	0.710249	0.718892	0	0	0.469145	0	0	0	0.242385	0	0.491447	0.489317	0.474939	0
TRINITY_DN10795_c0_g1_i1_1	1.38644	0.915459		0.186957	0.224956		11.7848	0.405756		0.0186071	0.257659		1.00311	0.998789		5.22341	0.23502		73.5368	0.000380882	Up	0.0171151	0.401328					1.07712	3.04281	2.414	1.08074	6.0835	0	0	0	1.43097	0	0	0	0	0	0	0	2.18356	3.98383	0.522118	1.38558	0	0
TRINITY_DN10795_c0_g2_i1_1	0.434116	0.693867		0.353712	0.403762					0.0318212	0.210035		3.09142	0.0325443	Up	8.42578	0.00622515	Up	20.6995	3.47446e-05	Up	0.0588899	0.405636					0.783465	0.431667	0.419187	0.310573	4.57217	0	0	0.415495	0.150342	0	0.466528	0	0.142796	0	0	0	1.75025	1.64386	1.06068	1.91729	0.143849	0
TRINITY_DN10796_c0_g1_i1_3	0.0129342	0.211036					0.0230622	0.165905		0.609476	0.889192								0.0138289	0.117144		0.881843	0.978983		1.53398	0.893546		0	0	0	0	0	0	3.04053	6.78279	0	0	0	0	4.45677	2.00736	0	0	0	0	0	0	0	6.85219
TRINITY_DN10798_c0_g1_i1_1	0.0289865	0.0523379		14.3005	0.447264		0.168722	0.219075		2.20117	0.590447		19.5058	0.500986		1.31675	0.91991		1.82167	0.781664		0.294442	0.55287		0.140114	0.269745		3.71265e-07	0.0350304	6.1228e-06	0.0355815	1.02172	0.311698	0.164081	0.974159	3.39286e-06	0.235943	0.717685	0	1.747e-06	2.26185	1.47012	2.00488	0.16844	5.71046e-07	1.21783	0	0.322871	7.55817e-16
TRINITY_DN10799_c0_g1_i1_5	1.6414	0.36616		2.22083	0.0186693	Up	0.629313	0.0817564		5.42849	2.26683e-08	Up	0.678777	0.384254		0.294343	1.65673e-06	Down	0.569177	0.0251669		1.93105	0.198828		0.374289	0.000103731	Down	4.30691	7.50335	12.9016	7.77144	4.45294	6.0763	7.02308	2.97366	11.9536	11.4611	23.6998	18.7501	22.7866	21.7626	33.8631	32.5802	5.60888	7.60256	5.61909	4.33485	8.89723	10.9563
TRINITY_DN108_c0_g1_i1_1	1.26906	0.886435		1.09037	0.93561		1.80307	0.541295		0.711407	0.8735		1.43443	0.756068		1.2686	0.747231		1.19684	0.762438		1.4715	0.827182		2.22181	0.501242		0.622794	1.02421	0.293073	1.09312	0.916014	0.935861	0.627744	0	0.618399	0.78789	1.16171	0.665743	0.668018	0	0.721501	0.334633	0.737749	1.35824	1.05039	1.50616	0.512017	0.900677
TRINITY_DN10800_c0_g1_i1_3	0.0335558	0.402823								0.0961308	0.365772											0.130779	0.638575					0	0	0	0	0	0	1.119	1.74839	0	0	0	0	0	0.141984	0	0.108058	0	0	0	0	0.467815	0
TRINITY_DN10801_c0_g1_i1_1	1.71817	0.478516		0.704433	0.376954		0.926334	0.88046		1.20557	0.856773		1.01883	0.98335		1.39953	0.415724		1.34359	0.453088		1.2879	0.829143		1.09756	0.902499		4.83141	5.97207	4.67145	9.16866	3.63265	6.39798	4.54396	0.788699	4.38962	2.29997	5.1829	4.10269	3.18699	3.85031	2.59378	9.1164	4.6544	11.3268	5.52756	5.191	3.00612	7.67302
TRINITY_DN10802_c0_g1_i1_1	1.01201	0.993853		0.840963	0.727797		1.62241	0.283505		0.453876	0.503294		1.71091	0.0680221		1.95496	0.0287784		5.0284	0.00180158	Up	0.3195	0.476036		0.7437	0.77265		2.23212	2.01877	1.8311	1.05554	6.09243	0.561557	0.878643	0.215624	1.62739	1.37336	0.641648	1.85112	1.25748	0.383321	0.866968	1.13771	3.31024	3.70311	2.75913	3.03443	0.380222	0.308119
TRINITY_DN10802_c0_g1_i1_5	1.95117	0.847321		2.56072	0.631818		2.43109	0.437961		1.90277	0.750473		0.904096	0.978743		0.340196	0.454488		1.42438	0.831869		1.2435	0.964634		0.659991	0.835299		0	0	1.22295	0.539612	0.2572	0.654718	0	0	0	0.254517	1.05712	2.6372	0.242534	0.249685	0.517157	0.745297	0.771272	0.521592	0.264384	0	0	0.766117
TRINITY_DN10803_c0_g1_i1_1	1.15211	0.926791		2.75679	0.135599		1.98083	0.337838		1.40888	0.81166		2.21005	0.238058		0.773312	0.711346		11.302	0.001304	Up	0.211631	0.455431		0.158339	0.153858		1.59449	0.759418	1.46276	3.28451	4.57771	0.674522	0.710119	0.709188	5.3373	3.91318	0.82286	7.53626	5.11343	1.48496	0.803802	2.28346	6.01974	3.04866	3.16842	3.88331	0.723315	0
TRINITY_DN10806_c0_g1_i1_2	0.291517	0.496002		3.35109	0.357271		0.967096	0.96192		0.97086	0.983347		0.187708	0.647284		0.0542569	0.0066824	Down	0.0470806	0.00176658	Down	1.19137	0.905818		1.30645	0.576773		0	0	1.80704	4.60851	0.624784	12.2164	4.6223	5.19488	1.77314	3.68708	3.9004	10.4555	7.18567	5.83019	5.35195	3.13755	0	0	1.25186	0	8.76535	7.56109
TRINITY_DN10806_c0_g1_i2_1	1.62522	0.718093		0.820799	0.909053		0.515064	0.710562		2.32529	0.669534		2.55261	0.1619		3.02008	0.341271		5.32012	0.0576609		0.736281	0.919531		0.311683	0.519826		0.736036	0.854721	0.834949	0.369196	0.853937	0	0.309761	0.602422	1.6658	0.497684	0	0	0.467355	0	0.500947	3.69316	1.38035	3.60911	1.5588	1.02721	1.13264	0.165633
TRINITY_DN10810_c0_g1_i1_7	17.4064	0.383256		0.149194	0.47585		0.188143	0.381498		13.3945	0.249703		0.869817	0.975556		5.69262	0.491192		2.39955	0.738149		6.38207	0.727681		0.524425	0.837517		0	0	1.36692	3.22285	0.000728589	0	0	0.311075	0.637838	0.00227253	2.05967e-19	0	1.93114	0.322291	0.0449888	1.60546	3.08516e-17	3.61321e-19	2.42124	1.93797	2.08737e-11	0
TRINITY_DN10810_c0_g1_i1_8	4.46289	0.586038		4.09512	0.152652		0.831375	0.831276		19.018	0.0271794	Up	0.390027	0.672269		0.0920377	0.00832904	Down							0.0367271	0.0157801	Down	1.1706	0	0.465512	0.330198	0.481017	0	0	0	3.29541	2.75191	1.15901	0.342117	2.33359	3.91975	2.38314	0.727361	0.316263	0	0.158568	0.324554	0	0
TRINITY_DN10813_c0_g1_i1_1	0.0655273	0.499863					0.0409478	0.0131974	Down	4.74758	0.302055								0.0101307	5.01274e-05	Down	6.14959	0.301795		1.33291	0.816869		0	0	0	0	0	0.606846	0.444006	0	0	0.186743	0	0	0.753936	0.400521	0.410318	3.7488	0	0	0	0	0.966576	0.733808
TRINITY_DN10817_c0_g1_i1_3	0.0348408	0.237183								0.107255	0.346257								0.0473771	0.180185		0.692318	0.893881		6.80165	0.444441		0	0	0	0	0	0.576021	1.74167	1.45594	0	0	0.32168	0	0	0.345019	0	0	0	0	0	0	1.57494	0.989518
TRINITY_DN10817_c0_g2_i1_3	0.0137223	0.050853					0.0736648	0.050195		0.336275	0.386369								0.012396	0.000116277	Down	1.04562	0.983398		3.29104	0.140662		0	0	0	0	0	1.04986	1.98614	1.40197	0.0594623	0	0	0	0.53479	0.442649	0.145512	0.33054	0	0	0	0	1.7883	0.487781
TRINITY_DN10819_c0_g1_i1_6	3.33921	0.452979		0.778709	0.828472		1.7187	0.754781		1.3682	0.933429		0.451172	0.679477		0.548847	0.747891		1.7898	0.781366		0.812612	0.965441		0.607559	0.877377		1.1938	4.55871	3.26934	2.45805	1.08695	0	0	2.14494	2.21711	0	2.36609	3.73245	1.12701e-22	0	1.15133	4.32623	1.08373	0	0	4.45672	1.08275	0
TRINITY_DN10819_c0_g1_i2_2	0.336798	0.329967		0.272425	0.22924		0.0898557	0.00221792	Down	0.963248	0.980061		1.3608	0.785252		4.83895	0.122823		0.200575	7.74004e-05	Down	2.2812	0.479796		2.46823	0.00798279	Up	0.434287	1.1517	0.482486	0.706133	0.586424	6.44959	1.12046	0.521611	0.257319	0	0.447523	0	2.52485	2.37486	0.974588	2.32472	0.482868	2.0093	0.995147	0.496491	4.92823	5.66579
TRINITY_DN10820_c0_g1_i1_1	0.867695	0.958712		0.334183	0.256509		1.11593	0.954899		0.216604	0.59352		2.73503	0.23861		7.85257	0.00449546	Up	4.48211	0.0730885		0.477017	0.835025		2.16593	0.734332		0.814452	1.91693	0.743516	0.408713	4.5992	0	0	0.342284	0.396461	0.397515	0.413012	0	0.352631	0	0	0.744178	3.43772	2.27093	0.796385	4.6875	1.4754	0.372963
TRINITY_DN10820_c0_g1_i1_3	0.718176	0.42176		1.92661	2.01043e-06		1.00007	0.999755		1.29322	0.538535		1.01617	0.959388		0.507236	4.3574e-08		0.620741	1.21489e-07		1.15849	0.767141		0.946879	0.80942		11.0131	11.7428	9.47506	11.1512	10.9468	23.2826	13.7065	14.638	16.7976	18.0324	20.3333	21.6661	17.3813	22.6075	21.8523	18.7309	11.146	10.8234	11.7859	12.9597	19.6749	21.0309
TRINITY_DN10820_c0_g1_i1_4	0.0859862	0.476176		22.2695	0.168362		0.634962	0.807034		2.89815	0.66881		11.383	0.456447		0.495472	0.76196		0.337339	0.389387		2.9598	0.655871		1.08951	0.965511		0	0	0.171307	0	1.26749e-10	2.35385	0	0.34238	1.97613	2.54035	0	0.0115834	2.10001	4.76273	0.371641	0	1.4249	0	1.09974	0	0.178973	4.11469
TRINITY_DN10820_c0_g1_i1_6	8.24302	0.220277		0.447739	0.401687		17.1066	0.065719					1.33485	0.745324		2.87604	0.16671		23.7138	0.000719007	Up							3.51589	1.93213	1.41947	0.854347	1.00042	0	0	0	2.15009	0.826712	0.22034	0.217953	0	0.129957	0	0	3.75716	2.10296	2.64593	2.28875	0	0
TRINITY_DN10821_c0_g1_i1_3	0.0293083	0.383327								0.1378	0.588657								0.0504394	0.0711616		0.550033	0.872742		4.40417	0.377499		0	0	0	0	0	0	4.38546	0	0	0	0	0	0.178233	0	0.400252	0	0	0	0	0	0.179718	1.12971
TRINITY_DN10822_c0_g1_i1_6	1.51564	0.391909		0.719281	0.298186		0.838752	0.35693		1.19959	0.653783		0.888461	0.831088		1.18465	0.459011		1.07488	0.704963		1.21306	0.626654		1.06436	0.81179		6.42197	6.89413	5.88169	2.69624	4.38431	4.38302	2.8794	3.34155	4.03964	3.65288	3.53027	3.23427	4.11175	4.21389	5.05587	4.80589	5.24079	3.75816	6.11226	5.24922	5.22771	5.1
TRINITY_DN10827_c0_g1_i1_6	0.844628	0.88205		1.57304	0.249951		1.18177	0.711513		0.998731	0.999334		1.73974	0.0963069		1.06336	0.891903		1.75704	0.0308867		0.784537	0.858964		0.825768	0.721232		1.8253	1.09545	1.53972	1.34695	4.59342	0.428986	1.23655	1.1167	2.54021	0.991298	2.81012	2.04625	2.49593	0.946344	2.12853	2.01488	2.26552	2.41056	2.40817	3.70139	1.73766	1.0077
TRINITY_DN10827_c0_g1_i1_8	4.57229	0.724214		0.769916	0.930736		0.860314	0.938311		3.8723	0.714417		2.18477	0.893094		2.81175	0.764381		11.832	0.344068		0.87135	0.982817		0.237884	0.671776		0	0	0	7.48546	0	0	0	1.54898	0.583049	2.28944	0	2.49132	4.0706	2.55918	0	0	17.255	0	0	0	1.59541	0
TRINITY_DN10827_c0_g2_i1_1	0.345417	0.40874		0.358624	0.455761		0.182324	0.0281206	Down	0.622079	0.628591		0.925255	0.972597		2.46339	0.351179		0.282985	0.0139022	Down	1.07411	0.956825		1.818	0.362218		1.33525	2.46114	0.708929	0	5.55885	2.27458	5.33829	0.939758	0.757334	0.507731	0.267019	0	3.85918	0.494426	2.05813	2.47296	0.750627	1.49543	0.256143	2.01744	2.48645	4.04793
TRINITY_DN10829_c0_g1_i1_5	0.0224085	0.343369		87.7529	2.98758e-06	Up	1.55566	0.365235		1.20747	0.941044					0.0103544	1.44512e-06	Down	0.0170949	0.000288158	Down	1.2471	0.944353		1.10465	0.912181		0	0	2.87194e-15	0	0.384745	5.20768	0	0	2.2705	2.66332	1.613	2.52341	2.30335	1.229	1.66007	1.19335	0	0	0	0	1.89541	0.843763
TRINITY_DN10829_c0_g1_i2_6	9.68367	0.356086		0.843285	0.940006		0.449621	0.616183		17.4676	0.136764		0.134993	0.273047		0.152713	0.345773		0.287634	0.532766		4.56139	0.762224		0.276856	0.498093		0.822009	1.90523	1.90409	0	5.86793e-15	3.02211e-36	0.534906	0	2.20398	6.16461e-60	0	1.35557	3.37196	0	2.33116	2.75717	0.388818	0	0	0.403592	0	0.899467
TRINITY_DN1083_c0_g1_i1_2	2.04707	0.653916		0.345616	0.122639		0.835761	0.90712		0.720211	0.916083		0.914969	0.940239		2.56985	0.0997961		7.9414	6.80657e-05	Up	0.21725	0.452001		0.309401	0.49938		3.81903	1.04159	1.41952	4.02418	4.69397	0.39351	0	0.40815	0.645642	0.425946	1.78788	0.468671	2.99664	0	0	1.30316	2.56867	3.20279	2.78207	1.29383	0.432035	0.221552
TRINITY_DN10834_c0_g1_i1_3	0.372922	0.419192		0.65551	0.845342		0.396864	0.406084		0.58256	0.466789		0.499617	0.70408		0.736525	0.854575		0.314623	0.0848905		0.589044	0.557477		1.05211	0.958442		0.453468	0	2.01063	1.34052	2.15414	1.60663	2.82572	3.32825	1.37644	0	0	1.0464	0.899083	1.45768	1.50559	2.25631	0.409629	0.834008	0.434028	0.424707	1.71297	2.341
TRINITY_DN10834_c0_g1_i1_5	0.648216	0.317554		1.35367	0.0333126		0.720132	0.0166355		1.1446	0.782086		0.94965	0.856446		0.67544	4.55994e-05		0.581671	2.08134e-09		1.04888	0.940355		0.968169	0.882305		14.3019	14.0387	19.8628	15.8596	14.4081	30.5486	28.5747	27.0952	19.8164	18.9109	20.6744	20.2039	28.6199	33.5273	25.3859	28.7854	16.2704	15.0252	16.0639	16.7976	29.7927	25.7166
TRINITY_DN10835_c0_g1_i1_6	2.33377	0.853035		1.67761	0.848863		1.68429	0.759555		1.91842	0.85343		0.938115	0.989204		0.540229	0.65467		3.69311	0.276987		0.529383	0.865008		0.277838	0.557707		3.11004	5.01483e-05	1.93467e-11	1.11457e-08	1.38484	0.164917	1.29341e-12	0	1.17131	1.01643	2.50096	5.52565e-06	1.38359	1.30024e-06	2.55101e-06	1.6998	0.633087	1.28467	0.990345	0.00448871	0.196912	0.362807
TRINITY_DN10836_c0_g1_i1_4	0.665032	0.801277		1.52915	0.722568		0.97776	0.983084		0.996873	0.998913		0.635685	0.843468		0.402296	0.583047		0.253341	0.194745		1.68798	0.759589		1.77107	0.439603		0.568551	0.520042	1.03561	2.3073	0	2.24578	3.39744	1.41622	1.61208	2.68485	2.22889	0	3.01014	1.00248	1.09466	2.05672	0	0	1.60469	1.57104	3.48864	4.15242
TRINITY_DN10838_c0_g1_i1_7	0.380003	0.365131		0.76828	0.753583		0.839674	0.866295		0.328874	0.357666		0.48004	0.564648		0.601066	0.606036		0.349064	0.138009		0.526306	0.587636		1.65438	0.636288		0.819866	0.760944	2.22697	2.10445	0.774672	2.79498	9.59466	2.49882	0.38855	1.16026	1.21967	1.2484	2.23848	1.13729	0	1.90485	0.76884	1.13854	0	1.17809	2.25692	3.18219
TRINITY_DN1084_c0_g1_i1_4	0.150786	0.567726		13.3988	0.0494677	Up	0.940729	0.961382		2.08252	0.774065		0.0834175	0.596677		0.00584025	1.11945e-05	Down	0.00317776	4.89681e-11	Down	4.05414	0.481035		1.99369	0.515928		0	0	1.07646	0	0	5.40139	1.59132	0	0.573702	2.29578	1.19063	8.21443	3.65289	3.21303	0	7.61426	0	0	0	0	3.27112	8.9862
TRINITY_DN10840_c0_g1_i1_4	0.0250614	0.151763					0.0105376	2.01836e-06	Down	2.60483	0.350285								0.00695117	7.36003e-06	Down	3.40204	0.432109		1.35804	0.709614		0	0	0	0	0	0.475989	1.16407	0.380435	0	0	0	0	1.32994	1.47801	0.946198	1.43902	0	0	0	0	0.721606	3.98686
TRINITY_DN10842_c0_g1_i1_1	0.509893	0.648919		1.85575	0.388479		3.8641	0.171442		0.208359	0.371136		4.68254	0.0312872	Up	2.43319	0.048916	Up	6.3261	0.00154197	Up	0.347115	0.532009		1.70698	0.773605		0.298476	1.25636	0.1358	1.0618	4.91195	0.502988	0.132867	0.522357	1.15702	1.01634	1.64892	0.947369	0.806996	0	0	0.552269	3.16605	3.48534	1.13721	6.1672	1.08106	0.137599
TRINITY_DN10843_c0_g1_i1_3	0.0107874	0.187043								0.0115036	0.136806								0.0265026	0.0837551		0.382844	0.776591		35.6295	0.175453		0	0	0	0	0	0.854324	0	4.6068	0	0	0	0	0	0	0	0	0	0	0	0	0	0.272799
TRINITY_DN10844_c0_g1_i1_1	0.828748	0.925847		0.547652	0.695265		1.10182	0.95141		0.363724	0.502114		2.0065	0.552751		3.51277	0.0991409		10.7916	0.000272778	Up	0.14201	0.247817		0.407829	0.612699		1.26867	0.977698	1.6919e-24	1.06357	3.20614	0.250824	0.547617	0.364899	0.780686	0.786231	1.75673e-26	0.207509	2.93153e-17	0.195516	0.801842	0.570631	0.980162	1.76668	1.42081	2.97753	0.189739	0.199104
TRINITY_DN10844_c0_g1_i1_2	0.828385	0.868706		1.46143	0.669713		3.60326	0.192386		0.307606	0.34113		2.82728	0.124602		1.85119	0.401475		2.55018	0.11906		0.895827	0.946359		3.06373	0.34347		1.63261	1.51962	5.12455	2.479	4.4828	4.41743	4.0149	0.669807	0.741333	5.98445	1.56277	5.55744	0	2.71952	0.730523	0.688476	9.80912	2.23862	6.85598	12.8001	2.76311	4.35306
TRINITY_DN10850_c0_g1_i1_1	1.5726	0.566361		1.16909	0.793565		1.14072	0.859768		1.46003	0.741328		0.55049	0.538092		0.44995	0.15447		2.40949	0.215699		0.346065	0.319232		0.241194	0.125412		2.76368	1.89511	1.62391	0.64857	1.55816	1.23446	1.47377	0.364664	2.1948	1.43617	2.08974	1.76717	0.926682	0.763389	0.588901	4.93454	0.205085	1.19568	0.613287	2.00345	0.193299	0.390089
TRINITY_DN10850_c0_g1_i1_6	1.31207	0.879406		0.690115	0.542983		5.94627	0.181743		0.133875	0.412413		1.03945	0.972196		1.44353	0.553213		3.5153	0.017638	Up	0.363941	0.587235		2.86855	0.606191		4.52848	4.83368	2.2937	2.59532	6.47439	0.502826	0	4.19912	1.16203	1.72937	4.28206	1.93752	1.65158	0	0	0	3.00424	4.14401	1.86232	6.75156	0.562942	1.72425
TRINITY_DN10851_c0_g1_i1_7	0.50848	0.798978		0.274292	0.672696		0.163213	0.461793		0.787013	0.937689		2.63773	0.597092		9.28804	0.0626126		1.0221	0.979362		1.28092	0.91787		1.71705	0.778102		0	0.720232	0	2.39122	2.15969	0	3.89999	0.649023	0	0.753821	0	0	4.03823	1.33601	0	0	1.44954	0.714061	2.20505	5.0767	6.10858	1.42163
TRINITY_DN10852_c0_g1_i1_6	0.192986	0.0412868	Down	0.296566	0.00222672	Down	0.114612	3.37286e-06	Down	0.470435	0.425795		0.696199	0.531073		2.27026	0.0988034		0.0843692	1.81088e-11	Down	1.59318	0.72008		3.46117	0.0174069	Up	1.14735	0.741359	0.693672	0.829153	0.359826	8.05646	4.69101	4.94018	0.379149	0.239637	0.143512	0.147563	1.71619	1.5399	1.00608	4.62128	0.523544	1.02519	0.469525	0.499977	9.89114	10.4121
TRINITY_DN10852_c0_g1_i1_7	1.43249	0.796711		0.439354	0.336184		0.503363	0.598212		1.19177	0.940233		1.21396	0.88766		2.66176	0.321062		1.68896	0.452391		1.01567	0.994033		0.911933	0.953269		2.45964	1.12949	2.20004	3.01856	1.14224	2.79122	2.54873	0	1.74809	1.13851	0	0.632143	4.13387	0	2.2387	1.09032	0.559814	1.12589	5.20942	4.62749	2.64892	0.544277
TRINITY_DN10854_c0_g1_i1_3	0.726735	0.450934		0.827707	0.355618		0.504753	1.73715e-06		1.11832	0.808304		0.759161	0.213379		0.883904	0.586405		0.521689	5.21474e-06		1.04844	0.940653		0.986959	0.960144		9.59767	10.3355	13.0815	11.9518	9.66969	17.379	20.6983	15.5192	9.48614	6.60745	7.97922	10.2208	18.8141	15.9648	15.5452	21.7396	10.1934	9.96299	7.52495	8.33851	19.1385	14.2024
TRINITY_DN10856_c0_g1_i1_1	1.19385	0.944628		0.463621	0.52078		1.1662	0.88174		0.423426	0.604608		0.701082	0.857878		1.45202	0.732223		0.838151	0.833852		0.929544	0.976637		2.33093	0.393354		1.9731	0.684237	2.02987	0	3.06552	0	0.911085	0.225898	0.923894	0.230829	0.244693	0.507271	0.240301	0.247393	0.794578	0.492322	2.0463	0.458452	0.232788	0.701625	1.704	0.2539
TRINITY_DN10859_c0_g1_i1_1	1.19671	0.802654		0.709908	0.469584		1.03971	0.928576		0.747039	0.600298		1.27613	0.677274		1.72502	0.0589522		1.76305	0.040578		0.834485	0.813705		1.17378	0.759405		2.30485	1.71001	1.24432	0.785527	1.66918	0.942889	1.40588	1.27052	1.0956	1.0747	0.690023	1.09822	0.9538	1.11166	0.876861	1.14612	1.87208	2.1317	1.69728	2.47136	1.47199	0.837637
TRINITY_DN1086_c0_g1_i1_5	2.56697	0.299652		0.953369	0.972284		0.673258	0.64506		3.31002	0.0422021	Up	0.3526	0.244406		0.356831	0.290282		1.2207	0.889875		0.710738	0.906799		0.229405	0.303971		1.44505	2.01312	1.22146	0.29448	0.560835	0.351518	0.267955	0.787338	0.141374	0.69239	3.1123	0.307899	1.32948	2.32977	1.22409	1.8631	0.534196	0.811098	0.334248	0.137517	0.141002	1.03921e-26
TRINITY_DN10860_c0_g1_i1_5	0.34366	0.593904		8.00568	0.0103012	Up	1.16004	0.80679		2.14703	0.566572		6.32077	0.0668046		0.758304	0.651214		1.71689	0.491964		1.21167	0.950563		0.602189	0.663339		4.06374e-10	0.439235	0.14191	0.151977	1.12281	1.09727	0.137828	4.07429e-06	0.86117	1.01598	1.81564	1.52805	1.16166	1.44901	1.28571	0.892456	0.726547	1.25191	1.03993	1.64135	0.548528	0.0108972
TRINITY_DN10864_c0_g1_i1_1	0.443454	0.753546		2.7334	0.0555151		94.5737	3.88707e-10	Up	0.0110975	0.088382		7.10227	0.000134361	Up	2.5079	0.0150345	Up	2028.26	2.92579e-20	Up	6.53296e-08	1.09371e-10	Down				9.70646	1.12309	3.77682	5.45835	50.2853	0.491284	0	0	11.7502	19.7434	11.2906	7.14278	0	0.536084	0	0	14.2327	59.5226	38.815	38.4584	0	0
TRINITY_DN10865_c0_g1_i1_2	1.01373	0.992353		0.198482	0.00224184	Down	0.891564	0.912008		0.193672	0.112331		1.87007	0.176135		9.05381	8.30146e-07	Up	2.93566	0.00328088	Up	0.596894	0.725858		3.18144	0.139796		1.42953	1.46697	0.664473	1.21209	3.82421	0.4291	0.555098	0.373264	0.379138	0.0634993	0.197723	0.266681	0.191388	0.346911	0.0703869	0.445348	2.31217	2.38067	1.36925	3.32003	0.664095	0.469245
TRINITY_DN10865_c0_g1_i1_7	2.02247	0.661709		0.127504	0.0233804	Down	1.0985	0.951413		0.207881	0.335869		0.578819	0.695803		4.39922	0.113769		7.16005	0.0326904	Up	0.155779	0.409104		0.759952	0.896055		1.50412	0.562833	2.78267	7.97344	4.50425	0	0.568209	1.63672	0.291147	0	0.598443	0.633922	0.574905	0	0.308399	0.573464	1.93478	1.98847	0.291268	3.91938	0.293959	0.59961
TRINITY_DN10866_c0_g1_i1_2	1.99915	0.840827		1.11635	0.953857		0.636703	0.496349		3.36656	0.389859		2.40264	0.728858		2.10289	0.456052		1.83049	0.482585		2.70187	0.60296		0.849932	0.866898		0	0	0.685774	2.26938	0	0	0.680584	0.681265	0.725417	0.712108	0.762253	0.801399	1.38067	1.4389	0.745539	1.45039	0	3.56151	2.20239	2.16304	0.707059	0.733267
TRINITY_DN10866_c0_g1_i1_3	0.0249293	0.359157					0.0350751	0.10491		0.777651	0.948869								0.0329361	0.214263		0.704968	0.954905		0.919469	0.976022		0	0	0	0	0	0	0	2.47259	0	0	0	0	0	0.282883	0.708341	1.18387	0	0	0	0	0.991066	1.09338
TRINITY_DN10866_c0_g1_i1_8	0.088268	0.544845					0.00790393	2.03114e-05	Down	12.2897	0.0329506	Up							0.0463488	0.0665977		1.79214	0.833185		0.154145	0.0396157	Down	0	0	0	0	0	0.794188	0.26908	0	0	0	0	0	2.19958	3.34241	5.44085	0.559447	0	0	0	0	0.2837	1.15974
TRINITY_DN10869_c0_g1_i2_3	0.728412	0.755546		1.71157	0.175815		1.82305	0.252442		0.623889	0.665452		0.665837	0.674496		0.374805	0.0413763	Down	0.904216	0.863161		0.523046	0.524499		0.860761	0.873274		2.53351	1.10162	1.0668	1.69662	2.09598	0.456782	2.7864	3.59021	2.34468	2.11726	2.92917	2.69488	1.53984	0.37913	0.893724	3.23963	1.51711	0.375359	0.640245	2.01774	1.23571	1.39629
TRINITY_DN1087_c0_g1_i1_1	1.53081	0.72889		0.396382	0.0991834		1.70486	0.631482		0.311587	0.449917		1.41474	0.685815		3.42444	0.0351797	Up	2.2577	0.102968		0.895971	0.955142		3.06795	0.309849		2.67956	1.5832	1.81854	3.10413	4.75598	0.926402	0.627113	0.317526	0.654999	0.659614	0.703297	1.46929	0.329669	1.38612	0.362013	0	4.10809	1.27099	2.57171	5.71094	1.97577	1.36654
TRINITY_DN1087_c0_g1_i1_2	1.25025	0.930895		2.44972	0.423975		4.42587	0.135672		0.596215	0.829313		3.05541	0.357932		1.19087	0.841882		3.98477	0.104712		0.884821	0.968854		1.49611	0.853907		1.69993	4.44321e-08	0.904222	0.25131	1.76622	0.454838	0	0.227464	2.15376	1.89073	0.250887	2.10666	0	0.305076	0.15283	1.21726	0.952741	1.65566	1.81623	4.77327	0.739158	0
TRINITY_DN10870_c0_g1_i1_1	1.07185	0.943171		0.640237	0.391101		1.75884	0.466707		0.355198	0.283679		1.17781	0.819089		1.77599	0.296243		3.32436	0.020349	Up	0.363463	0.372746		1.07011	0.960689		3.1466	3.15287	2.50934	2.43395	5.18756	0.999844	3.18549	1.78809	3.24483	1.08411	1.70112	0.731416	0.666764	0.141778	1.62956	1.63449	3.60708	1.4943	4.96436	3.88814	0.415444	1.4201
TRINITY_DN10871_c0_g1_i1_4	1.00617	0.996755		0.0326313	0.00370519	Down	0.0258752	0.000618389	Down	1.20466	0.889503		0.35376	0.442436		10.4432	0.215525		0.209168	0.0510371		1.70315	0.687772		1.47934	0.607929		0.246557	0.938443	2.048	0.628324	0.12085	1.06226	1.6648	1.06273	0	0	0.0660928	0	1.12924	1.88515	0.542856	1.28255	0.231431	0.952951	0	0.235722	3.05888	1.57697
TRINITY_DN10874_c0_g1_i1_2	0.540854	0.561485		0.771109	0.736766		1.01881	0.983531		0.394125	0.395249		1.22592	0.835262		1.52815	0.54715		1.19734	0.749488		0.554609	0.671676		1.53333	0.64004		1.40227	0.78044	0.632251	1.38503	0.13027	3.38058	3.24833	1.31681	0.262117	0.400835	1.24178	0.988553	0.498894	0.663797	1.48803	0.256258	0.51923	1.57924	2.13162	1.19364	1.53227	0.524423
TRINITY_DN10874_c0_g1_i1_3	1.06311	0.964304		0.717124	0.748729		1.41632	0.758369		0.492668	0.55806		0.388502	0.366299		0.527781	0.634762		0.732402	0.718169		0.546867	0.631304		1.19646	0.877178		1.20362	3.10333	2.22582	2.47313	3.12864	0.27345	2.26917	2.86093	2.3449	1.15245	2.46995	0	0.58837	1.84174	1.60305	0.245125	1.67078	1.1357	0	0.737646	0.993834	0.926091
TRINITY_DN10877_c0_g1_i1_1	0.619326	0.75463		0.219765	0.505736		0.15821	0.497629		0.799793	0.926992		0.371974	0.711214								0.0420501	0.182145		0.0530618	0.407762		0.684703	0	0.327041	0.721157	1.02401	0.374783	1.09729	0.724334	0.344171	0	0	0	0	0	0.445761	2.37511	0.324687	0.340417	0	0	0	0
TRINITY_DN10877_c0_g1_i1_2	0.0149227	0.283617								0.0161382	0.236753								0.00899428	1.77386e-05	Down	1.59121	0.897918		104.654	0.000250215	Up	0	0	0	0	0	9.02027	0	0	0	0	0	0	0	0	0	0	0	0	0	0	5.64351	0.951226
TRINITY_DN10877_c0_g1_i1_8	6.32126	0.447039		0.286249	0.610743		0.258124	0.644414		6.57594	0.536005		2.48962	0.626807		8.33612	0.166467		25.5989	0.022817	Up				0.0971741	0.514254		0.158277	0.930033	1.43229e-24	0.342398	0.15359	0	0.166412	0	2.02605e-23	0.328825	0	0.0242469	2.90629e-22	1.84918e-20	1.39651	0.166497	1.50308	0.168619	0.251243	1.93192	6.0295e-23	2.83914e-22
TRINITY_DN10878_c0_g1_i1_4	0.0834819	0.537436					0.0222749	0.047768	Down	4.06088	0.529418								0.0193438	0.153499		4.04974	0.714774		1.05451	0.985543		0	0	0	0	0	0	0.795108	0.101544	0	0	0	0	1.31203	2.05315	0	0.316714	0	0	0	0	3.12528	0
TRINITY_DN1088_c0_g1_i1_4	0.0973687	0.375171					0.304895	0.348945		1.10276	0.960726								0.223356	0.114503		1.27858	0.920273		1.20999	0.889094		0	0	0.317729	0	0	1.65523	0.998947	0.319336	0.0676273	0	0.68972	0.178212	1.40611	0.383584	0.585182	0.704023	0.325918	0.332979	0.16609	0.166093	2.11572	0.740569
TRINITY_DN10880_c0_g1_i1_4	0.0851638	0.538966					0.0195469	0.0309946	Down	4.85717	0.448987								0.0124559	0.000205525	Down	6.45349	0.353428		1.43574	0.801071		0	0	0	0	0	0.171153	1.00617	0	0	0	0	0	0	1.00625	2.74308	1.27056	0	0	0	0	3.46613	0.567457
TRINITY_DN10887_c0_g1_i1_7	15.4917	0.133902		0.0812938	0.0753543								0.554114	0.734213		6.57397	0.221665		67.0775	0.0043732	Up							0.491361	5.40586	6.10576	0.489884	9.79399e-05	0.859066	0	0	0	0	0.960003	0	0	0	4.2834e-11	0	1.34125	5.03477	0.238328	0.457232	0	0
TRINITY_DN10887_c0_g1_i1_8	0.0702872	0.509841					0.00265401	4.11033e-09	Down	29.5105	0.000907874	Up							0.00554427	0.002875	Down	11.9195	0.343259		0.424582	0.515338		0	0	0	0	0	0.181293	0.556806	0	0	0	0	0	5.44581	2.39544	11.0359	1.54637	0	0	0	0	3.34178	5.33024
TRINITY_DN1089_c0_g1_i1_3	0.00140357	0.000210821	Down				0.0148695	0.000209832	Down	0.103154	0.0413515	Down							0.00535528	3.10633e-10	Down	0.410145	0.592698		4.16466	0.00205203	Up	0	0	0	0	0	9.33501	10.6863	9.18767	0	0	0	0	1.18022	0.78078	0.27167	0.8808	0	0.0603623	0	0	2.05766	3.74624
TRINITY_DN10892_c0_g1_i1_1	0.0762002	0.52199					7.82695e-05	2.19808e-24	Down	1090.15	6.76243e-10	Up							0.00889836	0.000466901	Down	31.7487	0.144954		0.0310962	0.000242686	Down	0	0	0	0	0	0	0.767947	0	0	0	0	0	168.946	118.136	466.789	45.1466	0	0	0	0.212062	0.399367	17.1548
TRINITY_DN10893_c0_g1_i1_2	0.00796426	0.0172947	Down				0.0148765	0.0188375	Down	0.584016	0.80068								0.018723	0.00998061	Down	0.40207	0.652357		0.73728	0.869036		0	0	0	0	0	4.98934	1.70512	2.51381	0	0	0	0	2.92739	1.99065	0	0.442335	0	0	0	0	1.05594	0.154205
TRINITY_DN10895_c0_g1_i1_1	1.3571	0.805065		0.706448	0.78558		0.998367	0.999126		0.896428	0.951706		0.913864	0.967714		1.25495	0.875104		7.26846	0.1208		0.168542	0.327226		0.205406	0.402945		3.02267	0.35286	2.71828	4.55306	1.79564	2.66695	0.687492	2.73869	3.14971	0	2.28544	1.55591	1.45591	3.11194	2.3925	0	0.351861	6.08132	0.362724	3.59551	0	0
TRINITY_DN10896_c0_g1_i1_7	0.0208499	0.157166					0.00768183	0.000278	Down	2.95636	0.517912								0.0049452	0.00602625	Down	3.96039	0.612926		1.41385	0.868864		0	0	0	0	0	0.188895	3.21133	0.553747	0	0	0	0	5.5426	4.77714	0.111551	1.16369	0	0	0	0	14.1144	0
TRINITY_DN10899_c0_g1_i1_6	6.93517	0.125903		0.675904	0.661918		1.25143	0.814447		3.27647	0.462905		0.925089	0.954066		1.31619	0.765295		2.52312	0.318003		2.41728	0.784384		0.781076	0.887537		2.56894	2.96867	1.16965	3.98875	1.19042	0	0.552188	0	0.581023	2.98389	0.617739	2.53556	0.549908	2.1997	0.581505	2.29116	1.15761	5.20833	1.81334	2.3752	0.56856	0
TRINITY_DN10899_c0_g1_i2_5	0.845978	0.596114		1.92813	8.37394e-08		1.39239	0.00503363		1.0896	0.806799		0.914424	0.695405		0.456104	1.83568e-14	Down	0.843218	0.0814002		0.898119	0.752928		0.869524	0.36439		15.3012	14.2892	11.6899	12.7827	14.0304	16.75	18.1566	16.8189	22.5702	22.7202	24.2327	26.0938	17.3362	16.4623	19.687	19.0725	11.4071	13.5727	13.0542	14.2666	18.2222	14.9096
TRINITY_DN109_c0_g1_i1_4	2.40241	0.592796		2.12512	0.217779		3.86315	0.236415		1.17134	0.967554		0.999337	0.999441		0.455992	0.24571		1.81956	0.715647		1.21238	0.974636		1.09044	0.984778		3.14801	2.92272	1.92055	2.16876	3.85747	0.841326	0	0	8.93819	6.03788	4.22724	1.08465	2.6088	0	2.79924	0	3.87387	3.8536	0.991185	1.93144	6.26224	0
TRINITY_DN109_c0_g1_i1_6	0.00166795	0.000388049	Down							0.0107089	0.00578439	Down							0.00271812	3.47466e-09	Down	0.585295	0.802184		54.6488	0.000233827	Up	0	0	0	0	0	8.29739	10.0412	16.526	0	0	0	0	0	0	0	0.387455	0	0	0	0	2.57804	2.08767
TRINITY_DN109_c0_g1_i1_7	2.62067	0.402823		0.153996	0.000224811	Down	0.745339	0.844914		0.481166	0.743803		0.922292	0.939826		5.79692	3.7528e-05	Up	2.69108	0.0337488	Up	0.866368	0.942148		1.93859	0.702297		1.07939	1.43001	4.75274	3.3959	2.37762	0.855135	1.09482	0.0357229	0.548718	0.294166	0.556371	0.137564	0.687109	1.36188	5.18109e-33	6.10293e-27	2.56347	3.95037	1.19079	2.76123	0.652218	0.359609
TRINITY_DN1090_c0_g1_i1_2	1.46513	0.87261		1.00071	0.999686		8.63844	0.407586		0.1453	0.604459		2.9419	0.328734		2.8204	0.454736		8.38286	0.0481969	Up	0.472519	0.86455					1.01746	0.317837	0.315616	1.03552	1.64397	0.306068	0	0	0	1.98367	0.343046	0	0	0	0	0.338083	2.2572	0.331017	1.66361	3.94035	0	0
TRINITY_DN10902_c0_g1_i1_3	0.0392998	0.147656								0.138984	0.179217											0.119502	0.417549					0	0	0.0935371	0	0	0.543103	1.11966	2.25042	0.0964016	3.83722e-84	7.34558e-38	2.83242e-41	0.116783	0.136286	0.127817	0.174282	7.67056e-33	1.75273e-36	7.49569e-37	0	0.11854	8.48143e-68
TRINITY_DN10902_c0_g1_i1_8	0.0574696	0.480266					0.014637	0.00168291	Down	4.2552	0.389411								0.0295439	0.0232954	Down	1.83092	0.83161		0.461818	0.522978		0	0	0	0	0	0	1.15697	0.164437	0	0	0	0	0.8419	3.67238	0.3699	0.681317	0	0	0	0	0.522695	0.180213
TRINITY_DN10904_c0_g1_i1_5	0.72844	0.871788		2.09689	0.667023		16.7273	0.104473		0.0869778	0.137338		1.18748	0.946287		0.550757	0.672946		1.55784	0.64391		0.55798	0.724389		6.97209	0.299256		1.01943	4.63025e-21	0.432381	3.12585	0.471149	2.341	0.48014	2.85685	0.497066	2.03967e-09	5.85053	2.2046	0	0	0.536013	0	0.536128	0.30456	4.19428	0.655345	0.496092	0.519795
TRINITY_DN10905_c0_g1_i1_2	0.717493	0.268135		0.688073	0.0865826		0.514791	0.00168134		0.89247	0.752835		1.0368	0.91629		1.4528	0.0847443		0.616299	0.00198859		1.18435	0.658532		1.3907	0.0805045		6.44308	6.08443	7.58028	5.98503	8.22198	12.3912	9.31203	7.72307	5.98019	3.86057	3.46861	3.22171	8.03115	9.45311	7.09268	9.24091	6.33526	7.29551	8.42757	6.45416	13.7479	12.9054
TRINITY_DN10906_c0_g1_i1_7	0.60598	0.796789		0.533014	0.705834		0.34291	0.319315		0.896196	0.953403		0.784191	0.941251		1.4262	0.760289		0.788192	0.859955		0.618019	0.804862		0.742491	0.892397		0	0	3.44488	2.15188	1.5342	1.84156	3.39754	2.32689	0.49865	1.01279	0.538193	0.540596	5.91629	0	0.535014	2.084	1.47428	1.9871	0	1.02486	0.499982	0
TRINITY_DN1091_c0_g1_i1_6	2.79208	0.407445		0.714301	0.553247		2.24513	0.52181		0.873623	0.967119		0.352556	0.154891		0.474381	0.245223		1.67503	0.589678		0.58635	0.843323		0.726118	0.908273		1.77892	1.14097	2.41328	1.21453	7.1414e-16	0.809011	0.195546	1.19782	0.980729	1.19185	1.06018	1.06351	0.0162232	1.37617e-09	1.65594	0.208846	0.376128	1.14626	0.559647	0.362264	9.5464e-22	0.771174
TRINITY_DN10911_c0_g1_i1_1	1.85615	0.625955		2.6125	0.00101839	Up	49.9963	9.16675e-07	Up	0.0889268	0.202244		2.34249	0.0132816	Up	0.865777	0.718871		8.44349	3.09312e-06	Up	0.472269	0.693304		5.79536	0.349301		1.61663	1.01215	1.3641	0.896367	2.43482	0.14266	0.143311	0.142453	4.41853	1.97878	3.02533	2.32593	0	0	0.249886	0	3.95859	3.03904	2.99649	1.88661	0.544173	0.0400557
TRINITY_DN10916_c0_g1_i1_8	0.0661692	0.501803					0.00849107	2.83514e-05	Down	8.59716	0.0821638								0.0220488	0.0594844		2.81558	0.725603		0.348878	0.382057		0	0	0	0	0	0	1.28769	0.663391	0	0	0	0	4.81459	6.6924	4.51169	0.702473	0	0	0	0	4.06786	1.40644
TRINITY_DN10918_c0_g1_i1_7	1.44738	0.628142		0.0579365	0.00455136	Down	0.0518609	0.00517939	Down	1.49485	0.642383		0.252101	0.36021		4.3987	0.590484		0.870155	0.919935		0.411536	0.39046		0.286414	0.117704		0.885623	1.63556	3.63819	1.81724	1.97805	1.06733	1.49659	1.12643	0.424557	0	0	0	4.14539	1.16966	0.807752	2.71601	1.65507	0	0.416885	0	0.382262	1.18013
TRINITY_DN10918_c0_g2_i1_2	0.0244122	0.356245								0.0435188	0.400032											0.0655671	0.570508					0	0	0	0	0	2.67905	0	0	0	0	0	0	0	0	0.0750949	0	0	0	0	0	0.212375	0
TRINITY_DN10919_c0_g1_i1_6	0.103731	0.00550396	Down	1.92644	0.156505		0.165978	8.01739e-07	Down	1.13929	0.923247		0.351707	0.36481		0.175738	0.0209158	Down	0.0185806	2.31379e-11	Down	1.94099	0.573881		1.75111	0.200217		2.98605	3.47247	1.06987	2.01923	1.2703	30.8017	29.1198	31.8356	6.48319	4.78637	3.9944	1.81772	17.5223	18.5449	20.617	54.6624	0.468924	0	2.30223	0.79726	53.0685	67.8805
TRINITY_DN10920_c0_g1_i1_1	1.4053	0.78941		0.163984	0.105618		0.132289	0.0686896		1.62201	0.711646		0.593561	0.777671		3.45026	0.387366		0.701235	0.74281		1.18796	0.924762		0.765583	0.86372		0.668943	0.159451	1.67561	1.51857	0.639292	0.456331	0.910331	0.895972	0	0.160532	0.162934	0.336175	1.9144	0.175771	0.354814	2.76254	0.634098	0.482654	0	1.45186	0.492222	0.169881
TRINITY_DN10922_c0_g2_i1_2	1.5821	0.65736		0.0288557	5.78999e-05	Down	0.0527541	0.000645032	Down	0.824122	0.855126		0.424159	0.327938		14.2858	0.00352732	Up	0.696644	0.539859		0.973971	0.985686		1.24761	0.7922		1.41206	1.60962	7.42311	6.63852	0.743244	4.46664	3.9113	1.9634	0.150763	0.304887	0	0	2.69207	3.39236	1.03364	1.94308	2.04108	3.56446	1.21702	0.907163	4.38282	1.3395
TRINITY_DN10924_c0_g1_i1_2	1.46229	0.812902		0.65539	0.414402		2.17589	0.231231		0.376479	0.521976		1.026	0.978005		1.50428	0.333025		3.52972	0.00087175	Up	0.389181	0.587636		1.06376	0.960039		2.93039	2.41923	3.21112	1.2139	6.3423	0.489327	0.497305	0.164015	1.89279	1.02628	1.06738	1.82501	1.20247	0.183922	0.559624	1.05676	2.52855	2.93125	2.82464	2.14034	0.724751	0.553844
TRINITY_DN10924_c0_g1_i1_5	1.34679	0.939262		3.32026	0.278513		1.22066	0.90168		3.45846	0.747387		0.117249	0.416338		0.03363	0.00988452	Down							0.248498	0.603446		0.746631	0.464058	0.471804	0	0	1.31036	0	0	0.707143	0.244817	2.86348	1.60048	1.88681	2.5517	0	0	0	0	0.236618	0	0.547643	0.576237
TRINITY_DN10924_c0_g1_i1_7	0.166474	0.373332					0.0261893	0.0843953		1.07378	0.978846								0.0574449	0.0141751	Down	2.34886	0.643179		2.33602	0.594515		0	0.18294	0.309042	2.00499e-23	0	1.23032	1.10345	1.29073	0	0	0	0	3.0357	0.205461	0	0.97373	0.360632	0.1846	0	2.66376e-24	1.24983	0.20096
TRINITY_DN10926_c0_g1_i1_3	0.019792	0.0963214								0.0350565	0.0687322								0.0433263	0.155217		0.434171	0.702478		13.1189	0.270233		0	0	0	0	0	2.37171	2.02589	1.50189	0	0	0	0	0	0	0	0.238686	0	0	0	0	1.44129	0
TRINITY_DN10929_c0_g1_i1_6	6.8301	0.487692		0.236777	0.525687		0.185594	0.284028		7.49937	0.320173		0.333942	0.737927		1.35379	0.90985		0.35533	0.606029		5.84632	0.607576		0.826715	0.944523		3.59987	1.26621e-70	1.1869	6.30803e-59	0.597107	0	0.12417	0	0.823744	0.239335	2.36271e-06	0	2.41997	3.06506	0.298527	3.34921e-63	6.01352e-50	2.44411e-70	1.26162	0.348577	1.44318e-63	2.41471
TRINITY_DN10930_c0_g1_i1_2	0.589573	0.708434		1.72046	0.726765		1.15745	0.8944		0.785845	0.842852		0.922289	0.976701		0.508768	0.622102		0.932593	0.942622		0.548189	0.634003		0.726902	0.745095		0	2.13289	1.23879	0.907277	4.48349	1.13801	0.814891	1.22277	1.53654	1.31153	0	3.82585	1.24032	0.593641	1.9064	2.51561	1.24504e-21	1.30372	0.843185	2.06727	1.25284	0.427898
TRINITY_DN10930_c0_g1_i1_3	0.0202459	0.103615								0.207264	0.302555								0.0507708	0.0715252		0.376854	0.575648		1.93367	0.659395		0	0	0	0	0	1.0984	1.95991	0.954447	0	0	0	0	0.219525	0	0.370244	0.214496	0	0	0	0	0.113572	0.47802
TRINITY_DN10930_c0_g1_i1_6	0.501906	0.711301		1.98773	0.523234		0.959024	0.958359		1.00048	0.999779		0.770057	0.927105		0.375144	0.309039		0.354331	0.319378		1.12203	0.961093		1.17827	0.90438		0	0.349317	1.69854	2.79771	0.177667	6.33797	0.676959	2.67725	1.4103	2.79442	1.84667	2.54613	0.351387	2.64277	2.67196	3.9231	0.355166	1.80376e-06	2.89213	0.721203	0.354934	4.07219
TRINITY_DN10931_c0_g1_i1_2	0.963407	0.97251		2.00315	0.170741		1.36386	0.612452		1.31163	0.789582		2.31368	0.218809		1.10906	0.860029		3.03216	0.08285		0.715975	0.806283		0.580807	0.61052		4.63622	1.43101	1.8562	1.55449	2.94222	3.04818	1.82908	2.72775	4.67744	5.28376	5.07018	2.63116	3.74679	0.493623	5.17815	4.39098	2.18264	5.27681	7.52579	8.84745	1.88214	0.967952
TRINITY_DN10931_c0_g1_i1_7	0.0688612	0.163398		3.5174	0.442506		0.456216	0.515153		0.508278	0.740525		1.20403	0.960736		0.333221	0.414003		0.187704	0.065975		0.451703	0.683387		0.925098	0.960131		0	0	0.594988	0.788354	0	1.34211	8.91719	7.95101	1.57927	0.945248	1.97177e-18	1.69309	4.10084	2.39855	1.82296e-05	3.59911	0.904894	0.149576	0.55476	0	4.8018	0.618232
TRINITY_DN10933_c0_g1_i1_3	1.71687	0.813307		0.184273	0.534643		0.465226	0.781322		0.636691	0.828913		0.375285	0.768178		1.99235	0.817779		0.72878	0.805425		0.892255	0.945306		1.4247	0.851204		0	0	5.14657	11.716	1.73644	0.778732	4.97932	2.44751	0	0	2.84051	0	3.41432	0	0	3.52138	0	4.4138	0	2.66898	1.72087	4.437
TRINITY_DN10934_c0_g1_i1_2	1.18573	0.910032		1.07396	0.938165		2.20076	0.13971		0.506526	0.533517		1.68597	0.471865		1.50361	0.379413		1.9949	0.0195265		0.933953	0.96788		1.89621	0.282345		1.42197	3.30609	2.45099	0.429703	4.66821	1.42516	0.503615	0.371645	0.825487	2.32118	3.00493	1.20462	0.508844	0.511856	0.945892	1.6851	3.72346	2.12683	3.63719	3.87069	1.55225	1.83438
TRINITY_DN10934_c0_g1_i1_6	3.85453	0.173759		0.0703059	0.0330927	Down	0.340964	0.607636		0.721044	0.850034		0.402078	0.29135		5.48938	0.183439		1.81379	0.294153		0.815573	0.895676		1.18682	0.917677		8.93976	6.34447	1.89458	0.851771	1.50988	0.362698	1.45398	1.48192	0	1.1699	0	0	2.57046	0.399769	0	0.755228	2.82294	1.20051	1.9921	1.58136	0.386227	1.18546
TRINITY_DN10937_c0_g1_i1_3	0.154956	0.429095		9.98978	7.37157e-05	Up	2.25742	0.0699392		0.653742	0.859504		0.613049	0.823386		0.058862	1.31421e-06	Down	0.244011	0.0680221		0.391547	0.720051		0.637606	0.500573		0	1.02246	0.969183	0.730556	0	0	3.55455	12.677	2.6062	7.34394	8.91217	5.92695	4.418	1.21394	2.56756	3.65774	0.337864	0.338949	1.02621	0	1.229	1.26164
TRINITY_DN10937_c0_g1_i1_4	0.255422	0.158044		0.0943019	0.204737		0.0371068	0.031656	Down	0.601988	0.654601		2.00459	0.619563		20.4881	0.0485884	Up	0.206643	0.0148692	Down	2.43225	0.407126		4.24921	0.0694593		0.187032	0.340968	0.172335	0.189663	0.537505	0.641957	1.56882	1.02823	0	0	0	0	0.907635	0.910344	0.193064	0.184122	0.172361	0.867335	0.717219	0.175889	1.46266	4.93668
TRINITY_DN10937_c0_g1_i2_1	0.0664349	0.50253					5.15354e-07	6.83907e-09	Down	5.80902	0.623841											0.0649536	0.571807		5.01813e-07	5.76365e-08	Down	0	0	0	0	0	0.871208	0.151911	0	0	0	0	0	0	0	0	6.15775	0	0	0	0	0	0
TRINITY_DN10939_c0_g1_i1_2	0.116935	0.380695		9.6559	0.0747534		0.732072	0.676502		1.39083	0.823133		16.9123	0.0140035	Up	1.67451	0.458905		2.96871	0.064149		0.63435	0.808581		0.4752	0.373225		0	0.667953	0	0	2.74648	2.52596	1.36853	0	3.45782	0.704952	1.49003	0.785885	2.06523	3.40705	0.734707	2.86376	1.31036	2.691	4.23074	4.79433	0.690599	0.733008
TRINITY_DN10939_c0_g1_i1_6	7.43096	0.428123		0.0844201	0.169152								1.25387	0.946466		14.5524	0.245573		9.54305	0.334537								1.52564	0.591058	2.17231e-25	0.851324	0.398022	1.81035e-14	0	0	0.221611	0	0.00505947	0	0	0	0	0	1.51875	2.33788	2.06181e-11	1.67331e-25	0	0
TRINITY_DN10940_c0_g1_i1_7	0.569686	0.756557		2.73729	0.300087		2.27618	0.628658		0.613215	0.893206		0.323876	0.619413		0.113084	0.0609029		0.184174	0.299679		0.965401	0.991477		1.69413	0.877377		0.155708	0.444909	0.586552	0.158295	1.24246	4.88107e-14	0.316227	0.628414	0.483169	1.217	0.954507	0.323239	1.48946	0.00564348	0	9.37463e-17	0.300224	1.43291e-17	0	0.153769	0.167764	0.472808
TRINITY_DN10942_c0_g1_i1_5	1.92947	0.288016		0.445342	0.0100029	Down	0.255122	4.84863e-05	Down	3.07316	0.0456598	Up	1.23588	0.769576		2.69485	0.0185899	Up	1.31139	0.473968		1.75448	0.457012		0.59399	0.155405		18.3226	10.2247	19.4249	16.6216	15.9142	10.477	3.41696	5.77384	11.129	5.73515	5.87105	3.92591	17.9104	16.7437	35.9891	39.9389	41.109	13.5867	14.3894	13.933	16.2109	18.7877
TRINITY_DN10944_c0_g1_i1_8	0.760751	0.944138		2.795	0.499295		1.1983	0.8566		1.60419	0.824112		2.68082	0.640706		0.931099	0.957898		1.71196	0.648499		1.14036	0.97321		0.732194	0.850673		0	0	2.24733	0.645572	2.85379	1.10402	0	0	5.16161	0.586504	1.22362	0.631595	0.558536	2.6246	1.93762	1.14761	5.41661	0.606894	0.600536	1.17729	0	3.55559
TRINITY_DN10944_c0_g1_i2_3	0.29082	0.179289		1.27666	0.84742		0.579085	0.536996		0.594139	0.586107		1.07207	0.969371		0.815523	0.870277		0.450174	0.224164		0.677849	0.770003		1.20952	0.841095		0.363452	0.336875	0.22122	0.365383	1.25747	0.23161	1.63553	1.38824	0.590579	0.230824	0.614912	0	0.851885	0.403042	0.812614	0.858743	0.681049	0.230508	0.231638	0.232824	0.497777	0.770063
TRINITY_DN10945_c0_g1_i1_8	0.229159	0.411093					0.0622301	0.258632		0.723948	0.867138								0.37969	0.243905		0.98174	0.991801		1.4519	0.812109		0	0	0.215062	0.458062	0.221785	1.07468	0.897478	1.11523	0	0	0	0	1.20181	0.76837	0.263568	0	0.418605	0.220138	0.436986	0.22093	0.956798	0.509028
TRINITY_DN10949_c0_g1_i1_4	0.539475	0.661927		2.54838	0.383239		0.919752	0.888684		1.37892	0.613676		1.48927	0.871245		0.561426	0.536382		0.589341	0.553067		1.31731	0.821691		0.988884	0.991517		4.65394	0	0.711894	0.789458	2.22454	3.45124	2.90094	2.95569	3.00338	3.01242	6.37331	1.64147	3.78812	2.3122	4.11639	6.15603	0	2.95727	2.20608	4.42081	2.26902	8.84597
TRINITY_DN1095_c0_g1_i1_1	0.875456	0.96222		0.258381	0.326568		0.632059	0.750311		0.30377	0.53812		0.586405	0.83935		2.18997	0.624549		2.07695	0.604857		0.224185	0.518237		0.730732	0.882435		0.922985	4.86306	6.96793e-07	1.43023	7.66852	0.699724	0.000276327	0.821988	0.432401	0.440327	0.916149	0	0.423676	0	0.451973	2.18253	2.68516e-09	3.42943	0.10361	0.994574	0	1.32041
TRINITY_DN1095_c0_g1_i1_5	0.0462812	0.449486					0.0494641	0.205898		1.04663	0.989503								0.0142348	0.00057449	Down	3.07266	0.572049		3.24583	0.361784		0	0	0	0	0	1.59595	1.09254	0	0	0	0	0	2.78708e-71	0.782107	1.57812	0.234976	0	0	0	0	0.980723	1.27897
TRINITY_DN10950_c0_g1_i1_1	0.424931	0.653825		1.88839	0.574114		1.83445	0.658849		0.389466	0.70402		0.974823	0.991827		0.494078	0.407971		0.506943	0.34302		0.784642	0.917988		1.97171	0.706804		0	0.978843	1.29647	0.353939	3.39664	2.76032	0.325016	0	0.65268	0.979455	0.703053	2.09161	0.342827	0	0	2.42324	0.316213	1.00064	0.99828	0.336133	1.72084	1.85912
TRINITY_DN10955_c0_g1_i1_1	1.06294	0.95778		0.597395	0.468685		0.437991	0.156879		1.36076	0.72307		1.1237	0.90083		1.81196	0.34998		0.7397	0.588571		1.59689	0.700216		1.23349	0.807694		0.838598	0.561097	1.05614	0.466146	0.34795	0.65209	1.42739	0.420686	0.683986	0.271416	0.0949608	0.584666	0.955112	1.05348	0.596756	1.36729	0.733462	1.14935	1.01838	0.579598	1.37184	0.416064
TRINITY_DN10956_c1_g1_i1_6	2.31738	0.506718		0.536611	0.486936		0.366765	0.357158		3.22403	0.496		0.587146	0.667566		1.05225	0.967197		0.580861	0.417895		2.29341	0.567702		0.773965	0.861		1.15738	0.921689	0.678448	0.443503	0.284666	0.87141	0.4266	1.10754e-07	0.287124	0.290969	0.756308	0.301947	2.18956	0.605665	1.74648	3.64041e-13	0.272298	0.972877	0.570845	0.284475	1.26132	0.667457
TRINITY_DN10957_c0_g1_i1_1	1.79386	0.901811		0.0317007	0.250752					0.0459794	0.4115		1.38974	0.902895		42.2565	0.00292847	Up	52.2559	0.00217063	Up	0.0422842	0.504233					4.25021	0	0	0.487961	3.07193	0	0	0	0	0	0	0	0	0	0	0	1.34556	3.58032	1.39623	0.462909	0	0
TRINITY_DN10957_c0_g1_i1_4	0.0425292	0.326837					0.0190265	0.00170194	Down	2.43207	0.544079								0.0090091	1.66207e-05	Down	4.45342	0.373041		1.89165	0.453734		0	0	0	0	0	0.383912	1.16774	0.0952701	0	0	0	0	1.15911	1.0531	0.215277	1.48531	0	0	0	0	0.703683	3.32948
TRINITY_DN10959_c0_g1_i1_3	0.0115357	0.187165					0.014804	0.0149445	Down	0.842457	0.956169								0.0179263	0.145787		0.602826	0.912833		0.750547	0.913327		0	0	0	0	0	0	2.005	1.17666	0	0	0	0	0.727254	1.50836	0	0.492979	0	0	0	0	1.84311	0
TRINITY_DN10959_c0_g2_i1_1	0.878588	0.964242		0.415711	0.407372		2.94836	0.42449		0.104296	0.305813		3.40383	0.0162755	Up	7.90194	0.000710784	Up	13.7552	0.0222606	Up	0.197132	0.739091		1.91382	0.848097		0.818719	0.948344	2.07306	0.423132	5.25181	0	0.196	0	0.399363	1.00218	0	0.216826	0.198188	0.209768	0	0.199604	3.64768	5.08237	3.83838	2.74532	1.22517	0
TRINITY_DN10959_c1_g1_i1_3	0.0438138	0.441651								0.500381	0.842912											0.228535	0.771291					0	0	0	0	0	0	2.31483	0.477409	0	0	0	0	1.00241	0.287704	0	0	0	0	0	0	0.758303	0
TRINITY_DN10963_c0_g1_i1_1	1.65287	0.81007		0.379415	0.319301		3.03553	0.54052		0.17936	0.557738		1.4081	0.72406		3.58345	0.130699		53.3635	0.000431603	Up	0.0400543	0.497547					0.525285	1.03202	0.607752	0.66424	1.83072	0	0.192725	0	0.401447	0.613631	0.136497	9.62326e-26	0.201663	0	0.110327	3.47718e-25	0.823777	1.45936	1.42836	0.630679	0	0
TRINITY_DN10966_c0_g1_i1_1	0.613838	0.298656		0.42921	0.0219233	Down	0.231293	2.79836e-07	Down	1.06384	0.900259		1.23089	0.726735		2.76255	0.00101157	Up	0.651296	0.0676083		1.14595	0.728415		1.13462	0.681891		2.10345	2.45993	5.38512	3.34373	4.91414	6.50425	6.56554	4.31141	1.72218	1.77313	0.962973	0.802967	6.74253	7.03583	3.88772	6.28743	4.97222	3.17292	3.02299	6.13625	7.30618	5.36092
TRINITY_DN10967_c0_g1_i1_1	1.35241	0.769683		0.695576	0.737473		0.0912809	1.87425e-05	Down	9.5115	1.99017e-06	Up	1.04223	0.980593		1.44675	0.728997		1.65806	0.452152		0.830898	0.887209		0.0924449	3.52633e-08	Down	0.622866	1.96399	0.572951	1.6125	1.20144	1.48533	0.611888	0.490905	0.120166	1.84247	0.642939	0.390459	5.47312	6.64797	12.9707	10.1853	1.73746	0.473987	2.5185	0.474996	1.06508	0.276583
TRINITY_DN10968_c0_g1_i1_5	0.0469776	0.452273								0.0501549	0.428057								0.0103654	0.000884196	Down	4.28458	0.506869		91.0043	0.00491854	Up	0	0	0	0	0	0.369735	0	1.10658	0	0	0	0	0	0	0	0	0	0	0	0	0.506068	0.313627
TRINITY_DN10968_c0_g1_i1_6	3.12848	0.089126		0.0485724	0.000418293	Down				0.322109	0.351544		0.57041	0.39715		11.2636	0.00930241	Up	1.29499	0.690032		1.33886	0.84371		4.35944	0.235997		1.52925	2.1938	1.51707	0.821777	0.53634	0.705417	0.623839	0.274778	0	0.134589	0.0707316	0	0	0.082195	0.248965	0.297441	0.718184	0.612836	1.14669	1.07243	0.835518	0.397693
TRINITY_DN10968_c0_g1_i1_7	1.43923	0.821648		0.414749	0.434405		0.944889	0.977204		0.563163	0.807262		1.27621	0.838132		2.979	0.163159		5.70962	0.0828651		0.300743	0.624329		0.575236	0.865187		1.24061	0.288715	2.28117	2.43212	3.55129	0.26962	0.280569	0.560742	1.49796	0.612694	0.314898	0	1.77089	0	0.945041	0	2.24428	1.96347	2.66634	1.45056	0.297939	0
TRINITY_DN10969_c0_g1_i1_4	3.06617	0.20378		0.632476	0.691898		4.62316	0.325976		0.392455	0.604608		0.251496	0.0471554	Down	0.381801	0.400671		0.984149	0.98818		0.759587	0.90586		2.01442	0.770969		1.26185	2.56013	1.83593	1.56533	0.246312	0.453414	0.480206	1.16735	0.743521	2.8951	0.520481	0	0	0	0.555066	0.515447	0.242369	0.485574	0.492932	0.746557	1.27256	0
TRINITY_DN10969_c0_g1_i1_6	0.298088	0.113696		0.887134	0.922918		0.244339	0.0127493	Down	1.00789	0.992582		2.86998	0.148999		3.08758	0.0838604		0.52373	0.123165		1.60729	0.521195		1.69119	0.259901		0.382366	2.09578	4.03499	1.72206	6.61125	3.95265	8.53119	8.79761	0.214548	0.951741	2.02256	3.54592	7.36976	4.60348	8.1423	8.88316	3.21606	3.68853	8.27052	9.98361	6.81086	8.37326
TRINITY_DN10970_c0_g1_i1_3	0.0215082	0.175889								0.192646	0.470496											0.194552	0.561098					0	0	0	0	0	0.186444	0.278668	2.67396	0	0	0	0	0.0979625	0	0	0.588736	0	0	0	0	0	0.310812
TRINITY_DN10970_c0_g1_i2_1	0.44152	0.200524		1.31039	0.159336		0.323732	1.30471e-31	Down	1.69311	0.370432		0.570924	0.0050878		0.419192	4.99565e-12	Down	0.176032	1.81566e-62	Down	1.42677	0.651241		0.888536	0.378541		6.93476	4.18195	5.45285	4.90556	3.30111	18.4948	15.8313	12.0112	6.87519	5.55672	6.40529	6.99929	21.5042	18.6712	20.7623	23.474	3.06863	2.90992	3.11449	3.84205	17.5074	20.5844
TRINITY_DN10971_c0_g1_i1_1	0.980215	0.985261		0.963485	0.942928		1.6742	0.26693		0.504433	0.446305		1.68527	0.338716		1.68947	0.160328		2.43822	0.0220925	Up	0.648451	0.692726		1.33247	0.706129		0.602179	1.14208	1.30533	1.41808	2.67508	0.726403	1.12868	0.349996	1.10946	0.984085	1.14893	0.748216	0.852333	0.199758	0.46589	1.03889	1.4033	3.33579	1.13636	2.1244	0.583382	0.843985
TRINITY_DN10975_c0_g1_i1_7	2.96813	0.512387		0.56234	0.733802		0.419485	0.636745		3.62125	0.576559		1.25147	0.917279		2.14453	0.703285		5.90877	0.343088					0.172448	0.481683		0.451466	0.833966	1.71821	0.595075	0.251279	1.09196e-23	0.00783052	0.867246	0.215751	1.70746	0	0	1.28584e-21	3.19596	0.851053	0.394518	0.416921	0.831963	3.45412	0.00101785	9.02674e-21	0.859876
TRINITY_DN10977_c0_g1_i1_6	0.595925	0.771808		2.50143	0.249535		5.30563	0.0419336	Up	0.251163	0.416553		1.53715	0.729789		0.592598	0.320852		0.667164	0.564947		1.32458	0.904439		5.49655	0.187407		1.26646	0.317744	0.106713	0.582589	1.19259	0.657183	0	1.89778	0.685082	0.91077	1.925	1.63741	0	0.123514	0.250186	0.708665	0.969256	0.761271	0.782624	1.11241	0.476216	0.247223
TRINITY_DN10979_c0_g1_i1_1	0.641941	0.882039					0.349583	0.544474		1.61269	0.872679		1.34322	0.930729		1.22254	0.940498		3.15739	0.676478		0.245926	0.792332		0.149396	0.458123		0.608886	0.287524	0.282438	0	1.81307	0.303753	0	0	0	0	0.643602	0.676569	0.321652	0	0.355677	2.93786	0	0.58665	0	1.19403	0.650133	0
TRINITY_DN1098_c0_g1_i1_3	0.0204231	0.104254								0.0218944	0.0770761											0.0197663	0.192331					0	0	0	0	0	2.02408	1.51798	2.57368	0	0	0	0	0	0	0	0	0	0	0	0	0	0
TRINITY_DN10983_c0_g1_i1_8	0.099806	0.568902					0.0162984	0.00551173	Down	6.63137	0.260048											0.0975695	0.642878		0.0155416	0.019266	Down	0	0	0	0	0	1.11392	0.133375	0	0	0	0	0	3.12486	3.46931	0.493403	0.147969	0	0	0	0	0	0
TRINITY_DN10986_c0_g1_i1_2	0.747307	0.87317		1.28263	0.855605		1.14779	0.890256		0.752721	0.859558		1.64459	0.759593		1.22417	0.777265		1.40998	0.748594		0.813337	0.936959		1.1444	0.953432		0.662689	2.19624	0.271526	4.70665e-24	2.33028	0.697885	0.600852	0.894132	1.20319	0.59957	0.955062	1.01326	1.2761	5.10296e-25	1.39556	0.979481	1.04727	1.39366	1.97205	1.12708	0.319441	0.335179
TRINITY_DN10987_c0_g1_i1_5	0.0276554	0.375106								0.048646	0.313426								0.0198935	0.0102234	Down	1.31083	0.935477		28.7555	0.0459878	Up	0	0	0	0	0	0.689206	0	3.53058	0	0	0	0	0	0	0	0.253763	0	0	0	0	0.252848	0.805188
TRINITY_DN10989_c0_g1_i1_6	0.416744	0.527888					0.188021	0.213624		1.20894	0.896863								0.0259845	0.00511378	Down	2.25161	0.623844		1.97705	0.522094		0.292963	0.137398	0.13591	0.295795	0.430812	1.38538	0.354048	0.0708068	0	0	0	0.461709	0.717882	0.602554	0.46403	0.901696	0.136257	5.55115e-23	9.80861e-13	1.26082e-09	0.898878	0.12966
TRINITY_DN1099_c0_g1_i1_2	3.83679	0.510427		2.13571	0.588003		1.1909	0.902373		6.49846	0.301173		2.16017	0.552504		0.966989	0.979421		1.84848	0.588151		4.37499	0.617754		0.680028	0.861008		1.41185	2.00282	1.30556	0	4.81313e-23	0.00827684	0.436349	0.611037	2.06463	4.73957	1.13641e-18	2.17428	3.19226	1.9567e-23	1.40829	3.94642	1.76311	1.29316	6.00476	1.32659	0.653546	4.82395
TRINITY_DN10990_c0_g1_i1_1	0.768503	0.934615		0.40539	0.58588		0.460849	0.585447		0.594305	0.853469		1.96737	0.701895		4.64423	0.100492		9.96173	0.0243145	Up	0.141551	0.547692		0.243429	0.490154		0.443606	2.02702	0	0.221871	2.27725	1.70067	0	0	0	0.625124	0.217795	0.222481	0.200648	0	0.643234	1.6228	0.408885	2.90007	0.631941	1.67552	0	0.206527
TRINITY_DN10990_c0_g1_i1_3	0.0528635	0.0817739		4.31684	0.515773		0.434792	0.519319		0.492577	0.631194		2.39672	0.733603		0.528406	0.736844		0.108042	0.000547232	Down	1.17868	0.937776		2.4743	0.258169		0.367472	0	0.318616	0	0	3.91593	5.37323	2.7923	0	0	0.704296	1.81307	2.20939	0.657942	0.336375	2.94653	0.332761	0.671605	0	0.672151	2.31622	4.68575
TRINITY_DN10990_c0_g1_i1_7	4.24371	0.207785		0.0769348	0.011454	Down	0.616143	0.836495		0.513301	0.742315		0.203091	0.0712649		2.5382	0.431029		1.36086	0.810585		0.631897	0.871283		1.3218	0.935409		0.931994	0.888971	6.17347	0.690336	0.126248	0.689914	0.389707	0.816754	0.381104	0	0.270923	0	0.401762	0	0.60599	0	0.528724	0.265154	0.387787	0.649407	1.14675	0
TRINITY_DN10991_c0_g1_i1_2	0.830331	0.473998		0.753562	0.00984598		0.680118	3.14869e-05		0.855625	0.478298		0.975078	0.917117		1.24643	0.0433489		0.920675	0.341444		0.863434	0.562081		1.06302	0.643498		23.7838	23.0361	21.5163	24.8244	25.1714	31.7596	31.2755	27.6002	18.069	13.9106	16.0667	16.6867	25.0736	24.1882	24.0041	27.1673	24.0383	21.4708	25.52	25.094	28.8724	25.8448
TRINITY_DN10993_c0_g1_i1_6	1.91743	0.804559		0.429764	0.661141		0.78238	0.899679		0.932163	0.982801		0.839567	0.961965		1.87057	0.794308		0.394806	0.429181		3.87105	0.491331		4.37652	0.217312		2.09751	0	1.14121	0.320194	0.890411	0	0	0.917074	0.59438	0	0.628671	0	0.314348	1.10247	0	0.315035	0	0	0.897468	2.09555	0.318497	2.02126
TRINITY_DN10997_c0_g1_i1_1	0.749232	0.929259		0.91184	0.94925		1.37856	0.82578		0.430065	0.80563		1.2141	0.940375		1.27001	0.848824		3.92687	0.340303		0.210944	0.677189		0.520182	0.83673		0.554219	1.05095	1.83051	0	4.6196	0	0.275253	0	0.848846	1.14791	0.299897	0.624668	1.47319	0	0.632186	0	0	2.34782	1.1053	0.811012	0	0.607593
TRINITY_DN10998_c0_g1_i1_1	2.30425	0.508151		0.0891783	0.0329562	Down				0.563294	0.825911		0.910652	0.94949		9.77823	0.0602083		2.93266	0.342697		0.67039	0.904625					0.655427	0.760859	0.910895	0.492005	0.949271	0.155583	0.158322	0.159358	0.159865	0	0.171347	0	0	0.177799	0	0.695407	0.305023	0.466251	0.643744	1.27039	0	0.712106
TRINITY_DN10998_c0_g1_i1_3	0.0104026	0.172134								0.0111084	0.124333											0.0100105	0.290472					0	0	0	0	0	0	3.26654	7.93319	0	0	0	0	0	0	0	0	0	0	0	0	0	0
TRINITY_DN10998_c0_g1_i1_4	5.13673	0.250363		0.980539	0.98645		3.08779	0.397863		1.4962	0.91375		1.29445	0.83958		1.27106	0.832474		2.08908	0.331965		3.17332	0.581213		2.08607	0.682309		1.254	1.89525	2.72213	2.15608	2.32248e-15	3.51215e-22	0.378306	1.12111	0.386208	3.78637	0.409948	2.61433	1.59326e-24	0.388276	0	2.23597	2.3102	6.77729	0.805531	1.19477	0.387016	2.78674
TRINITY_DN10999_c0_g1_i1_3	1.57904	0.575389		1.38067	0.510963		0.880535	0.828797		2.29008	0.33075		0.482431	0.307301		0.337089	0.0352288	Down	0.738411	0.724149		0.99534	0.998126		0.451462	0.410937		1.16957	1.59045	1.6687	0.814451	1.27547	0.165874	1.27989	0.732656	2.66407	1.49975	1.01741	1.54635	2.20042	0.60048	2.88027	2.38405	0.959371	0.980819	0.420574	0.242744	1.97153	1.26258
TRINITY_DN110_c0_g1_i1_1	0.450827	0.658318		1.52087	0.811269		0.483508	0.583788		1.31019	0.900549		1.52327	0.82869		0.956234	0.97618		0.485245	0.318779		1.36853	0.870327		1.11093	0.946015		0.796563	0.245506	6.87172e-27	0.534781	1.25394	1.69985	2.14324e-25	0.983328	0.52563	0.267264	0	1.43337	1.07011	0	2.30923	1.86979	0.317027	0.251079	1.25496	1.00578	0.796813	0.549323
TRINITY_DN110_c0_g1_i1_7	0.00340259	0.0123165	Down				0.00191987	6.23434e-10	Down	1.95378	0.732493								0.00250208	1.86484e-09	Down	1.30791	0.923961		0.728714	0.753458		0	0	0	0	0	5.73522	3.09681	0.0543872	0	0	0	0	7.63881	5.7492	2.12761	0.786508	0	0	0	0	2.83074	0.702609
TRINITY_DN1100_c1_g1_i1_2	2.89222	0.796328		0.758647	0.926366		2.89962	0.626558		0.633274	0.925323		1.24179	0.933916		1.55173	0.772677		19.2927	0.00476751	Up	0.165271	0.730731					2.29504	0.53375	0	2.36469e-25	1.09949	0	0	0	2.84297e-21	4.9817e-17	0.290991	1.66871	3.4035e-19	0	0.407599	0.259362	0.906995	0.357047	0.935189	1.50197	0.0978734	0
TRINITY_DN11000_c0_g1_i1_1	1.29284	0.414305		0.728188	0.0227624		1.13963	0.349386		0.757178	0.418197		0.83377	0.375127		1.10327	0.430703		1.15879	0.179591		0.902257	0.827855		1.24896	0.261978		5.40507	4.32905	4.27231	5.40281	5.19555	3.39119	3.95351	3.13776	3.2403	3.22093	3.35327	3.18128	3.27312	2.31081	2.95098	3.57958	3.9357	3.94889	4.44261	4.83525	4.09732	3.83754
TRINITY_DN11001_c0_g1_i1_1	0.334396	0.51511		1.43709	0.895667		1.03759	0.984808		0.423946	0.52438		4.75491	0.19249		3.19583	0.274116		2.03409	0.140292		0.763966	0.863287		1.86674	0.621877		0	0	1.34897	2.20251	5.5464	3.84001	0.674128	1.31555	0	2.10746	0	2.38462	0.69774	0	1.50539	2.87378	4.7301	3.36576	5.68598	4.19083	2.09477	0.753805
TRINITY_DN11002_c0_g1_i1_5	1.02772	0.945183		1.39249	0.0253067		1.54649	0.000914916		0.857266	0.65088		0.923985	0.788185		0.638937	0.00152113		1.09186	0.538409		0.84956	0.682079		1.04751	0.845564		13.7666	11.8719	15.5855	15.156	15.8956	11.6034	16.4114	12.7208	20.6078	20.229	15.8775	15.5227	12.475	11.1958	12.8347	12.804	11.3297	13.4671	12.8655	17.6639	11.6387	11.7593
TRINITY_DN11006_c0_g1_i1_1	0.762211	0.918273		1.17012	0.920722		2.26658	0.705694		0.342216	0.792903		1.23878	0.924717		1.0377	0.981725		1.74581	0.719949		0.510994	0.874637		1.61067	0.913874		0.17962	0.254667	0.0832586	0.741021	1.48001	0.512831	8.8029e-15	7.22886e-05	0.705005	0.358268	0.37014	0	0.661329	7.44293e-05	0	0	0.657595	0.78595	0	0.35491	3.68289e-16	0
TRINITY_DN11010_c0_g1_i1_4	0.0472405	0.453182					0.0301933	0.0812836		1.70388	0.854973								0.0205241	0.159636		2.16172	0.86616		1.33304	0.917036		0	0	0	0	0	0	2.42386	0.191075	0	0	0	0	2.09024	1.91522	0	0.602673	0	0	0	0	5.65579	0
TRINITY_DN11012_c0_g1_i1_1	0.461446	0.163158		0.624092	0.180655		0.221728	1.23197e-08	Down	1.22526	0.747439		0.705995	0.233648		1.08775	0.846638		0.325318	9.78875e-11	Down	0.994333	0.994913		0.85268	0.504928		5.46108	4.53063	5.58633	3.56476	4.08391	16.1606	12.8423	9.56447	4.19147	1.34966	2.39432	3.11422	13.708	13.5425	10.2186	15.0866	3.33342	3.47969	3.17981	4.34361	14.692	9.82985
TRINITY_DN11014_c0_g1_i1_4	1.4186	0.903629		0.419677	0.523614		0.332747	0.351131		1.67625	0.844532		0.890866	0.952384		2.03216	0.460818		0.329758	0.141699		3.80996	0.533068		2.30784	0.502774		1.52546	1.86893	2.24583	0	0	1.66047	0	2.23244	0	0.996679	0.515494	0.537233	2.71358	1.37583	0	2.84816	1.89087	0.928865	0.473175	1.86046	6.36197	7.39588
TRINITY_DN11015_c0_g1_i1_2	0.936363	0.983431		0.683482	0.891183		1.2182	0.91586		0.464606	0.675939		1.91164	0.776669		2.65161	0.46141		7.23717	0.0239537	Up	0.229238	0.466762		0.524577	0.712356		4.53073	1.27578	0	0	3.78357	1.9969	1.25483	0	1.76281	0	0	1.90331	0	0.875915	1.39597	0.861699	2.11788	0.424492	2.62004	6.91037	0	0.449974
TRINITY_DN11015_c0_g1_i1_7	0.0164598	0.101922					0.000899357	2.39796e-16	Down	20.376	0.000744355	Up							0.00128021	3.55847e-13	Down	12.1451	0.0428747	Up	0.631417	0.466604		0	0	0	0	0	1.42997	2.17519	0.146768	0	0	0	0	24.4025	11.7198	28.2743	9.38619	0	0	0	0	19.8429	17.6027
TRINITY_DN11016_c0_g1_i1_2	1.02069	0.990861		0.310613	0.40901					0.377703	0.57307		1.95715	0.699969		6.05214	0.18449		1.3553	0.76569		1.41379	0.855871		3.88081	0.341108		0.508031	0.803615	0.164554	0.342811	0.533804	0.1834	0.363714	0.770169	0.175532	0.17634	0.18452	0	0.190699	0.422422	0	0.196754	0.954508	0	0.992632	1.64878	0.587345	1.05604
TRINITY_DN11016_c0_g1_i1_7	0.0750364	0.520405					0.00625119	0.00352312	Down	12.9591	0.278456								0.0607998	0.256336		1.15681	0.976913		0.0957296	0.169372		0	0	0	0	0	0	0	0.681307	0	0	0	0	3.74129	5.48769	0.15409	0	0	0	0	0	0.737561	0
TRINITY_DN11017_c0_g1_i2_3	0.00292404	0.00380025	Down				0.00158331	0.00467547	Down	2.01341	0.773414								0.000857207	1.96535e-15	Down	5.31714	0.36997		2.81859	0.417046		0	0	0	0	0	3.70714	13.2143	0.779794	0	0	0	0	12.2143	20.2437	1.51075	0.000188328	0	0	0	0.0979547	11.643	43.2941
TRINITY_DN11018_c0_g1_i1_2	0.079452	0.104508		2.24084	0.809183		0.132774	0.156888		1.26542	0.89449					0.380441	0.744519		0.0421932	0.000797693	Down	1.68882	0.492254		1.41152	0.78961		0	0	0	1.19324	1.62626	5.70455	2.59536	5.34671	0	0	1.18799	1.18207	12.1976	5.52374	0	2.2294	0	0	1.11467	0	6.25718	7.63178
TRINITY_DN11019_c0_g1_i1_3	0.381357	0.489891		0.0233674	0.000276626	Down	0.173037	0.2415		0.0487901	0.00290479	Down	0.0138339	0.000517279	Down				0.0251862	3.15194e-06	Down	0.215103	0.21041		4.62612	0.0299784	Up	0.531982	0.624157	4.76869	7.68182	0.463009	3.44443	10.8976	19.2764	0	0.0610265	0.25257	0	0.595486	0.762916	0	0.45884	0	0	0	0.232079	2.55705	1.855
TRINITY_DN1102_c0_g1_i1_1	0.362121	0.56226		0.964237	0.983882		0.435717	0.349641		0.714405	0.85343		2.15727	0.547373		2.15016	0.421377		1.56779	0.606308		0.471237	0.762986		0.694867	0.785075		0.799555	0.753977	0.730852	0	3.83566	0.347443	2.64046	0	0.799396	0.787017	0	0.440826	0.375861	1.47735	1.19788	1.96122	2.20005	1.47514	0.380054	1.1277	1.16699	0
TRINITY_DN1102_c0_g1_i1_5	0.00435065	0.00385021	Down				0.0164014	0.00846044	Down	0.287785	0.432243								0.00231368	4.82634e-11	Down	1.77877	0.748999		6.23582	0.0587259		0	0	0	0	0	1.57383	2.51841	2.44792	0	0	0	0	0.124415	0.226574	0.0453812	1.6892	0	0	0	0	2.38167	1.25416
TRINITY_DN11021_c0_g1_i1_5	3.42199	0.445137		1.17648	0.797229		3.26292	0.113955		1.07604	0.981399		0.744056	0.646116		0.607434	0.349474		2.62162	0.199888		0.895655	0.976634		0.885416	0.951667		2.6308	2.93788	2.48982	1.49131	2.40206	4.65691e-23	0.666508	0.00156621	2.54573	1.97098	4.65691	1.14354	1.36067	0	1.09356	0.968969	0.871262	2.08126	1.92446	2.63202	0.526122	0
TRINITY_DN11022_c0_g1_i1_3	0.0163808	0.256516					0.0339892	0.0361364	Down	0.521953	0.777957								0.0378419	0.232608		0.40524	0.835587		0.817708	0.936154		0	0	0	0	0	0	1.74146	1.29928	0	0	0	0	0.123596	1.07305	0.137196	0.242245	0	0	0	0	1.34003	0
TRINITY_DN11023_c0_g1_i1_6	12.7652	0.0464367	Up	0.82748	0.835107		5.80071	0.0714706					0.100126	0.0513394		0.115946	0.0147824	Down										2.30164	1.27068	0.582754	0.423917	0.201531	0.206617	0	0	0.887018	1.19572	0.840072	0.536659	0.428984	0	0.237367	0	0	0	0.304474	0.201222	0	0
TRINITY_DN11026_c0_g1_i1_7	1.70288	0.795248		0.0697641	0.0397914	Down				0.0404402	0.387659		0.234565	0.351714		3.31603	0.70563		10.7832	0.38728		0.0366294	0.485669					0.378285	1.42002	2.45954	1.54696	1.05659	0	2.44399	0	0.351091	3.4543e-06	0	0	0	0	0	0	0.365891	1.06575	0	0	0	0
TRINITY_DN11027_c0_g1_i1_8	0.583216	0.658119		3.01367	0.0672176		0.221223	9.06408e-06	Down	7.24477	0.00157668	Up	0.828757	0.921415		0.26464	0.0604848		0.354647	0.18018		1.30113	0.868323		0.19225	4.10763e-05	Down	0.683164	0.63499	0.20633	0.229395	1.28259	0.187402	1.38508	0.195436	2.15909	0.854554	1.10223	0.7043	5.76134	5.84685	6.4956	4.47656	0.425266	0	0.652931	0.427249	1.01627	0.417637
TRINITY_DN11028_c0_g1_i1_1	0.142076	0.361609		0.10566	0.377836					0.0156324	0.0125063	Down	1.08928	0.97624		9.66435	0.0500895		1.99473	0.550759		0.0737341	0.27806		5.04937	0.651668		3.64581	8.26136e-29	1.81517	6.1226e-21	14.6301	11.9826	1.21954e-36	13.8582	0.531104	4.75705e-25	5.66728e-07	0.000421821	1.23432e-33	9.31976e-23	0.61187	6.4997e-24	1.55341	1.78407	2.15613	0.780553	0.979294	0.0223098
TRINITY_DN11028_c0_g1_i1_4	1.42048	0.905952		0.237029	0.498931		1.20212	0.957599		0.238863	0.699257		0.588902	0.85508		2.3949	0.765401		1.13713	0.939217		0.683547	0.916273		3.00342	0.68858		1.06477e-24	1.66603	4.89783	1.79562	4.81116	3.32501e-14	1.45424	0	2.85422e-24	1.50487e-21	1.75505	0	0	1.40922	9.01123e-12	5.67064e-22	2.70703e-24	3.48401	1.85329e-20	1.69154	1.42866	1.53771
TRINITY_DN11029_c0_g1_i1_3	0.0133541	0.225625								0.0556312	0.316948								0.0103105	0.0888841		1.22106	0.967915		22.9307	0.273585		0	0	0	0	0	0	4.39261	0.701183	0	0	0	0	0.288035	0	3.8595e-81	0	0	0	0	0	0	5.81699
TRINITY_DN11030_c0_g1_i1_1	2.67529	0.317007		1.17318	0.69473		5.42967	1.21385e-15	Up	0.501342	0.480376		1.039	0.952013		0.851265	0.549516		3.91642	1.78089e-08	Up	0.651685	0.762365		1.3443	0.411688		35.6262	31.8037	14.4704	20.3976	31.5526	4.56887	3.73199	2.29196	27.6501	38.2661	24.9073	19.3569	4.08616	5.3634	5.97009	5.99291	26.5307	20.2908	31.5218	34.0822	8.96862	10.5968
TRINITY_DN11032_c0_g1_i1_6	0.0207159	0.129914								0.0365727	0.0969997								0.00620244	3.77611e-06	Down	3.17529	0.48416		92.8623	0.000163862	Up	0	0	0	0	0	1.10254	0.268209	1.65432	0	0	0	0	0	0	0.106941	0	0	0	0	0	2.19374	0.51981
TRINITY_DN11033_c0_g1_i1_6	5.16275	0.453894		0.260069	0.440787		0.21143	0.285625		6.08994	0.333862		0.257898	0.553256		0.953958	0.986057		0.463831	0.628698		2.88244	0.714964		0.499167	0.691657		0.934008	4.37558	0	6.92093	0	0	1.5982	0.803164	0	0.882425	1.88395	0	2.49212	0	6.44529	6.09194	0	0	0.906089	2.68332	0	3.50634
TRINITY_DN11035_c0_g1_i1_4	0.0291	0.382622					0.0802716	0.339164		0.390889	0.719209								0.045562	0.205033		0.986501	0.997737		2.65472	0.700388		0	0	0	0	0	0	2.02911	1.15953	0	0	0	0	0.242022	0.825605	0	0.120103	0.100509	0	0	0	3.2836	0
TRINITY_DN11037_c0_g1_i1_2	0.0359386	0.0735837		0.492077	0.740654		0.0512507	8.55892e-05	Down	0.324583	0.431744		0.0861773	0.459553		0.170339	0.403765		0.00367718	5.00182e-11	Down	0.858382	0.949434		2.75642	0.120255		0	0	0.186816	0.727425	0	5.37718	9.77702	10.3634	0	0.0802922	0.0846356	0.256134	2.44852	3.67468	0.335588	2.12784	0.0770571	0	0	0	7.65937	9.26874
TRINITY_DN11037_c0_g1_i1_3	0.770099	0.708383		0.829173	0.410933		0.509509	8.53881e-06		1.18349	0.814892		0.69416	0.145864		0.808601	0.136347		0.419036	6.32819e-09	Down	1.27424	0.767382		1.13221	0.61777		57.8945	51.4096	60.8576	86.4257	27.5954	123.314	96.4195	92.7073	51.2713	43.7155	54.9133	46.4128	94.2942	121.334	80.138	109.907	49.0774	48.2168	38.4693	53.6055	124.714	120.245
TRINITY_DN11039_c0_g1_i1_7	3.51581	0.536181		0.597314	0.530178		15.1466	0.0380251	Up	0.117177	0.605065		1.16473	0.906601		1.88771	0.366662		10.5403	0.00570072	Up	0.351801	0.8172					1.1085	0.490572	0.501293	1.60046	1.1636	0	0	0	0.509643	0.630823	0.65375	0.223724	0	0	0.133962	0	1.34202	1.48876	0.401923	1.51764	0.119353	0
TRINITY_DN11040_c0_g1_i1_8	0.0614968	0.239861					0.000783871	1.11636e-15	Down	31.9113	1.4751e-05	Up							0.00339252	6.27513e-07	Down	6.23312	0.246939		0.207963	0.0327519	Down	0	0.156622	0	0	0	0.911026	1.50511	0.304813	0	0	0	0	19.1292	17.5229	38.0847	7.09705	0	0	0	0	5.99315	6.87092
TRINITY_DN11041_c0_g1_i1_1	0.409999	0.199306		1.11061	0.935694		0.597684	0.596801		0.714502	0.722795		2.48077	0.24474		2.16971	0.392605		0.768655	0.612118		1.30475	0.756378		1.94347	0.3474		0.402872	0.902488	0.373362	0.726528	1.23942	1.02734	2.11666	1.58424	1.36567	0.60868	0.553108	3.57389e-24	2.30893	0.63629	0.818408	0.495676	1.59701	2.96809	0.921395	0.775329	2.59989	1.5963
TRINITY_DN11041_c0_g1_i1_2	1.29528	0.958047		0.673632	0.884945		27.336	0.251571		0.0269498	0.317593		1.67366	0.858538		2.3681	0.613531		78.0903	0.0154882	Up	0.0247873	0.441977					0	3.61522	2.46041	0	5.12645	0	0	0	1.57713	0	2.26706	0	0	0	0	0	2.09614	0	2.13146	6.39279	0	0
TRINITY_DN11042_c0_g1_i1_3	0.821142	0.699616		1.12113	0.758331		1.10765	0.769378		0.775665	0.615813		0.777579	0.375709		0.66724	0.18171		0.711582	0.0714643		0.887118	0.854737		1.1936	0.571805		4.64937	4.39951	4.97659	5.01995	3.48991	5.59512	7.53611	6.8924	4.42297	2.95474	5.40816	6.81876	5.06501	3.98136	3.35521	6.49384	4.3377	3.3394	4.2244	3.65878	5.38108	6.35298
TRINITY_DN11044_c0_g1_i1_3	16.1387	0.491023		8.01247	0.117758		108.98	0.000433632	Up				0.0623306	0.54082		0.00751808	0.000103049	Down										1.57178	0.164451	0	0	0	0	0	0	7.91208	2.10601	2.9307	0.187107	0	0	0	0	0	0	0	0	0	0
TRINITY_DN11045_c0_g1_i1_2	2.07142	0.436008		1.67993	0.405192		3.49967	0.00364338	Up	0.915457	0.939528		1.76123	0.615816		1.00828	0.992181		3.05775	0.144066		1.16006	0.929527		1.31459	0.803431		0.93361	3.32694	0.872772	0.964616	0.714964	1.27506	0.750781	0.367162	2.06275	1.85447	3.35328	2.2203	0.569719	0.813414	0.624526	0.972663	4.48262	1.78501	4.4913	0.538393	0.590264	1.42838
TRINITY_DN11045_c0_g1_i1_3	0.706592	0.943439		0.556941	0.863318		1.08	0.982342		0.362697	0.82707		0.0909369	0.4472		0.156668	0.58909					0.0913381	0.584756		0.271837	0.745766		1.70789	2.41079e-46	3.55055	0.0211917	0	4.10211e-74	7.53471	1.82168e-85	0	0	2.61749	0	4.10166e-62	0	2.4075	0	0	0	0.503436	0	0.219015	0.451564
TRINITY_DN11046_c1_g1_i1_2	1.62719	0.806069		0.394847	0.330451		0.325899	0.14855		1.76306	0.757475		1.09029	0.946866		2.64664	0.239976		0.958231	0.941718		1.75175	0.815083		1.04267	0.964675		1.97685	1.37391	2.23889	0.513739	2.39977	1.73653	0	0	0.482424	0	0.515243	1.10403	1.4503	1.45928	2.12845	1.98584	1.361	2.30058	0.973301	2.36992	3.38222	1.01205
TRINITY_DN11049_c0_g1_i1_2	0.14402	0.176213		8.25554	0.0274836	Up	1.98961	0.526461		0.536871	0.71814		11.714	0.0183853	Up	1.35401	0.718407		2.76051	0.384044		0.57074	0.833415		1.15923	0.958442		0.916722	0.849083	0	0	7.56124	2.85844	0.77444	1.52046	0.855461	3.44546	2.69793	5.63421	0.792338	0.77328	5.0794	0	7.4521	0.822058	7.09492	5.20538	3.95123	0
TRINITY_DN11051_c0_g1_i1_6	1.76065	0.436676		0.749136	0.661151		1.04834	0.957146		1.15835	0.910578		0.273171	0.178366		0.350789	0.241556		0.229142	0.070202		2.04763	0.470024		1.88331	0.472588		2.71583	1.38019	1.45479	2.44625	1.42266	1.8259	0.883548	0.613902	0.911347	1.80291	1.92176	0.659866	1.83145	2.07942	1.02136	0.30156	0.0507207	0.295736	1.19162	0.889562	1.3744	3.99854
TRINITY_DN11056_c0_g1_i1_1	0.759307	0.874026		1.5933	0.524474		3.41809	0.107354		0.301905	0.415792		1.42507	0.75689		0.862609	0.838327		6.82432	0.0201616	Up	0.147403	0.364747		0.497077	0.688254		0.658784	0.157273	0.608675	0.652494	2.44319	0.078355	0.307313	0.237598	0.855586	0.614289	1.0708	0.582825	0.163616	0.0930092	0.0955441	0.565137	0.391639	0.893675	1.12344	0.999027	0	0.213846
TRINITY_DN11056_c0_g1_i1_3	1.69994	0.668506		1.53965	0.463302		2.57964	0.0061918	Up	0.899031	0.94452		1.32728	0.76651		0.825445	0.723445		4.54894	3.49456e-05	Up	0.468531	0.569643		0.536741	0.13496		3.02939	3.52539	14.8703	6.0045	11.7683	4.37867	0.844313	0.500081	9.49998	4.8895	9.6604	14.6389	2.82605	2.72764	3.98123	6.54737	8.60731	3.16143	13.431	13.1862	1.94746	2.41521
TRINITY_DN1106_c0_g1_i1_1	0.904241	0.976379		0.324401	0.517955		0.430105	0.603044		0.586787	0.85343		4.00848	0.139749		11.8668	0.000913435	Up	2.59678	0.067958		1.28188	0.935633		2.21094	0.47022		0.534292	1.00617	2.43903	0	4.47855	0.461681	0	0	0.524032	0	0.555608	0	1.01777	0	0.554284	1.52658	3.44074	7.02399	4.14116	2.02921	1.54702	1.05521
TRINITY_DN11060_c0_g1_i1_4	1.27086	0.782908		1.92322	0.0290044		0.646766	0.0228597		3.46671	0.0123637	Up	1.32009	0.588291		0.659232	0.0612958		0.715984	0.0998684		2.27084	0.261358		0.684905	0.0854055		9.8696	6.93735	4.44759	3.7244	5.95436	10.2934	2.66358	2.06486	12.3839	8.64453	10.6381	12.3405	13.3703	19.1896	17.0831	22.0781	8.65766	7.40771	11.6033	6.79576	12.1213	14.1035
TRINITY_DN11062_c0_g1_i1_7	0.357269	0.486137		1.55524	0.784704		0.567352	0.67399		0.92073	0.968928					0.193324	0.362867		0.0912328	0.151522		1.20243	0.948905		1.40922	0.867744		0.108778	0.310261	0.103114	0.115938	0.214642	0.123802	0.98579	0.584429	0.280209	0.219702	8.53509e-24	0.463805	1.21844	0.14548	0.252953	0.156757	0.106678	0	5.51995e-24	0.108066	0.64347	1.38131e-05
TRINITY_DN11064_c0_g1_i1_5	0.0298861	0.0172215	Down	0.0330876	0.0884915		0.00436675	2.8378e-05	Down	0.216225	0.333095		0.0270458	0.119848					0.00123589	3.54948e-12	Down	0.666593	0.859551		3.09572	0.301568		0.13814	0	0.658915	0.376974	0	20.8303	9.72889	10.0806	0	0	0	0	0.35794	0.646898	0.450882	8.13725	0	0	0	0	7.28561	1.49171
TRINITY_DN11066_c0_g1_i1_6	4.94862	0.237563		0.0696145	0.000360178	Down	0.772785	0.79069		0.393147	0.516982		0.30477	0.18313		4.21337	0.0186605	Up	4.19081	0.010727	Up	0.334983	0.511115		0.900535	0.938052		5.56865	2.741	0.429982	0.571718	1.23038	0.39714	0.424581	0	0.0911151	0.0908668	0.188267	0.196349	0.342038	0.0877981	0.273895	0.0880303	0.877581	1.0738	0.64306	0.354825	0.0880812	0.270105
TRINITY_DN11069_c0_g1_i1_8	0.0249516	0.357067					0.00606444	0.000121162	Down	4.61826	0.400633								0.0108208	0.000322791	Down	2.20378	0.756981		0.517406	0.603446		0	0	0	0	0	1.50204	0.285968	0	0	0	0	0	1.01101	1.98867	4.21246	0.0494442	0	0	0	0	0.211413	1.95533
TRINITY_DN11070_c0_g1_i1_4	0.0844671	0.537951								0.229932	0.746664								0.0163626	0.136825		4.81077	0.748485		20.6706	0.315355		0	0	0	0	0	0	0	0.914448	0	0	0	0	0	0	0	0.189871	0	0	0	0	0.301598	4.65568
TRINITY_DN11072_c0_g1_i1_6	0.494609	0.353757		0.584929	0.361911		0.260514	2.05008e-06	Down	1.03531	0.959722		1.10789	0.916562		1.81494	0.0640005		0.397346	0.000153124	Down	1.35227	0.610234		1.36412	0.355851		3.24891	3.97742	3.55892	0.657984	3.22247	7.5986	7.21231	5.64123	1.66435	1.0386	1.50949	2.02374	5.15956	7.08372	4.57282	8.08017	3.88639	2.64394	3.66473	3.04777	10.1305	8.68625
TRINITY_DN11074_c0_g1_i1_2	0.28491	0.0284173	Down	6.03214	4.52778e-06	Up	0.704679	0.338434		2.24943	0.0816842		2.77097	0.0901821		0.443857	0.00990819	Down	0.67882	0.210441		1.13205	0.8559		0.536005	0.12012		0.378095	0.0961333	0.220263	0.344344	1.15206	1.0839	0.722861	0.747562	1.3176	1.62343	1.63751	0.97896	1.56696	2.51263	2.68587	1.41732	0.520465	0.699246	1.02035	0.664625	1.18592	0.881538
TRINITY_DN11076_c0_g1_i1_3	0.191268	0.424839		0.555472	0.721677		0.432499	0.34533		0.234785	0.3428		0.690889	0.908703		1.19657	0.930825		0.543837	0.697991		0.244354	0.555365		1.07567	0.962927		0	0.428697	0.801482	3.16666	0	0.379016	8.19179	13.6296	0	0.84667	0.446854	0.902433	1.1878	0.418648	1.68809	2.44173	0	0	1.26489	2.10456	2.01747	2.08045
TRINITY_DN11080_c0_g1_i1_1	2.00876	0.463306		1.1529	0.883093		2.90281	0.18785		0.721984	0.822347		0.94978	0.971715		0.78527	0.800883		2.57785	0.22199		0.709319	0.855828		1.01496	0.992651		0.84785	1.38871	1.57102	0.863155	1.2031	0.82328	0.207665	0.20808	0.840388	1.31916	0.222569	2.54272	0.217877	0.698532	0.239448	0.658664	0.393298	1.78864	0.81413	1.81964	1.1178	0.225002
TRINITY_DN11083_c0_g1_i1_3	0.72605	0.753361		3.89195	0.00512665	Up	1.40628	0.623757		1.83934	0.548624		1.96449	0.548686		0.481736	0.200104		1.37863	0.667368		0.999001	0.999449		0.560829	0.596264		0.271331	1.26	1.16296	0.546201	1.60777	1.17846	0.979123	0.714648	3.70357	2.12395	2.69937	3.05576	4.00791	1.15116	0.265574	3.36487	1.00251	0.546716	3.40354	1.79773	0.258339	2.17183
TRINITY_DN11084_c0_g1_i1_3	0.0341495	0.405296					0.0249708	0.0549708		1.47463	0.890126								0.0275759	0.192493		1.15918	0.975261		0.815383	0.940388		0	0	0	0	0	0	1.71796	1.63813	0	0	0	0	0.741322	2.90254	0	1.64004	0	0	0	0	3.70338	0
TRINITY_DN1109_c0_g1_i1_4	1.40805	0.215246		1.11517	0.613181		0.979801	0.914168		1.48904	0.0949454		0.785337	0.298726		0.678268	0.00199531		0.818973	0.236223		1.32252	0.442658		0.930928	0.793655		13.5756	14.5163	20.4533	17.0067	12.1407	13.7008	11.0243	11.1236	19.8555	15.0215	16.2552	16.2042	15.1635	18.2738	18.0051	20.8916	14.2274	12.1141	13.6594	14.2346	19.459	17.4094
TRINITY_DN11093_c0_g1_i1_5	0.799482	0.917951		2.76364	0.120235		5.1651	0.0409794	Up	0.364637	0.627505		1.43734	0.766391		0.504297	0.206819		0.92535	0.934157		1.15365	0.965119		3.22351	0.474419		0.814897	0.368215	1.11596	2.05466	4.6563	0	0.372774	0.729073	4.73019	2.79864	2.10382	1.32645	0.387123	0	0.419033	1.58682	0.724398	1.89128	2.31147	1.56463	1.15724	0
TRINITY_DN11093_c0_g1_i1_8	0.0720428	0.514017					0.00894791	4.19908e-07	Down	8.76172	0.0290179	Up							0.0217686	0.0474912	Down	3.11732	0.674203		0.365785	0.269304		0	0	0	0	0	0.888381	0.323479	0	0	0	0	0	3.50652	1.93561	2.71394	2.60208	0	0	0	0	1.62298	1.35958
TRINITY_DN11095_c0_g1_i1_5	27.4745	0.0285528	Up	1.34833	0.768968		3.55577	0.293424		9.31429	0.531687		0.149937	0.283062		0.107856	0.0846466								0.533349	0.848831		2.40167	0.281468	1.69279	1.23969	2.334e-07	0	0	0.119421	0.5855	1.20952	3.80669	1.329	0.301673	0	0	1.86614	0.823895	1.63338e-29	0	2.06135e-08	1.78052e-30	0.631178
TRINITY_DN11098_c0_g1_i1_2	0.454791	0.550521		2.99097	0.217594		0.935827	0.928712		1.31642	0.826205		4.25761	0.212456		1.35694	0.732036		3.52099	0.138926		0.528183	0.697681		0.431164	0.401072		0	0.431281	1.29541	0.7638	3.49434	1.06543	0.433568	0.858209	0.739841	1.62303	1.18804	3.13649	0.888481	1.63334	3.36969	1.60126	0.441837	1.35033	3.89791	5.71276	0.693062	0.221797
TRINITY_DN111_c0_g1_i1_6	0.426953	0.490153		0.233514	0.438805		0.0571959	0.00999223	Down	1.63701	0.622418		0.37773	0.779519					0.0570443	0.0166387	Down	2.84114	0.406414		1.82955	0.534096		0.411986	0	0.567913	0.417471	0.393264	0.837419	1.23131	0.824378	0	0	0.210859	0.217008	1.08882	0.487204	1.72127	2.42584	0	0.598363	0	0	0.888077	3.00169
TRINITY_DN111_c0_g1_i1_7	0.0365744	0.258219					0.000701275	2.00281e-12	Down	58.6748	1.22886e-05	Up							0.00379028	7.75686e-06	Down	9.08552	0.166432		0.164719	0.0625584		0	0	0	0	0	0.514398	0.668865	0.13208	0	0	0	0	12.8622	8.23233	46.5074	2.69308	0	0	0	0	3.09317	8.06041
TRINITY_DN1110_c0_g1_i1_8	2.91433	0.726205		0.188704	0.541915		0.161375	0.315742		3.14086	0.605916		0.189088	0.642351		0.976943	0.995382		0.265591	0.599863		1.92786	0.877344		0.654757	0.864694		4.96987	0	2.92901	0	1.47552	0	0	1.21649	1.49301	0	0	0	2.44272	0	5.23785	1.2789	0	1.5035	0	0	3.69347	0
TRINITY_DN11100_c0_g1_i1_1	2.18725	0.858205		0.219657	0.499674					0.181959	0.69817		0.928473	0.984364		4.04708	0.419083		5.17772	0.284591		0.354259	0.856166					1.80046	0	1.66547	0	1.74792	0	0	0	0	0.343548	0	0.366036	0	0	0	0.355238	0	2.39871	0.70653	0.353253	0	0.365495
TRINITY_DN11100_c0_g1_i1_6	1.5473	0.609829		0.81762	0.33194		2.60571	0.0020855	Up	0.424765	0.321317		1.4236	0.120269		1.67583	0.000632644		1.77566	0.000167866		1.16594	0.910539		2.82223	0.00551673	Up	7.56905	11.9459	10.0594	9.73942	17.5658	5.17673	3.51041	1.47366	6.91112	8.08894	7.17992	7.38288	2.18568	3.59145	1.3483	5.04182	13.4834	18.0798	12.1432	15.5645	8.73283	7.30288
TRINITY_DN11100_c0_g2_i1_1	0.7977	0.944481		0.0566812	0.0584527					0.0372191	0.372476		4.10749	0.246381		70.1602	0.00740458	Up	20.1616	0.0656862		0.148398	0.71157					0.526198	1.02278	0.479312	0.533457	3.45187	0	0	0	0	0	0	0	0	0	0	0	4.55528	3.50337	2.53453	0	0	0.502058
TRINITY_DN11103_c0_g1_i1_6	8.55817	0.293789		0.759083	0.860693		11.2609	0.0859663					0.862075	0.968033		1.10485	0.958705		1.84035	0.769398		3.91045	0.710187		8.19064	0.510731		0.964983	4.47604	3.81867e-18	1.46795	0.219795	0	0.498186	0	1.68839	0.135704	2.41405	0.614833	0.438803	0	2.38788e-32	0	4.34525	1.77696	2.8632e-16	0.0250145	0	0
TRINITY_DN11105_c0_g1_i1_1	0.198706	0.1722		4.47489	0.125436		1.96625	0.604467		0.418583	0.602307		2.01579	0.70773		0.436392	0.351057		0.610905	0.609904		0.648658	0.806061		1.61103	0.821672		0.413074	0.384593	0	0.426134	1.21981	0.791169	1.17408	2.37491	1.93497	1.54669	0.409796	0.851373	0	0	0.917546	1.64511	0.393355	1.2296	0.397945	0.402797	0.429547	0.450052
TRINITY_DN11107_c0_g1_i1_6	0.965823	0.978735		1.53335	0.499062		1.91451	0.376292		0.714451	0.803218		1.53484	0.67305		0.960161	0.964702		1.22818	0.828905		1.18699	0.938627		1.77119	0.682076		1.1189	1.12293	1.54268	0.755068	0.866193	0.993679	0.430682	2.3908	0.91744	1.10204	1.34324	2.9441	0.895756	1.88309	0.384553	0.366136	2.55352	3.2588	0.715423	0.70997	5.8362e-13	2.2942
TRINITY_DN11108_c0_g1_i1_4	0.495522	0.794679					0.0548856	0.319895		1.19392	0.955039								0.0747661	0.0505203		2.0679	0.698528		1.82921	0.736985		0.628199	0.260479	0	0	0	0.977163	0.994284	0.19896	0	0	0	0	1.72447	2.59446e-08	0	0.880688	0.390221	0	0	0	0.429648	0.676803
TRINITY_DN1111_c0_g1_i1_3	0.0540629	0.00555087	Down	6.68292	0.131335		1.06351	0.956763		0.319693	0.160524					0.318508	0.415726		0.187152	0.125538		0.630525	0.70226		2.07484	0.472114		0	0.200686	0.200119	0.212212	1.09394	1.98122	2.17408	2.99636	0.417638	0.419666	0.218959	1.59083	1.35539	0.252493	0.498592	0.46057	0	0.639603	0.414298	0	2.36513	1.50868
TRINITY_DN11110_c0_g1_i1_2	0.749655	0.818542		0.513316	0.549714		2.65453	0.547506		0.13721	0.101495		1.49826	0.758502		2.77485	0.280173		10.3128	0.020966	Up	0.106379	0.156715					1.11805	3.11903	1.14336	0.553477	1.06907	4.38685	2.04338	0.813093	0	0.542642	1.16193	1.17368	9.58951e-23	6.13603e-28	0.671662	0.535491	0.508482	1.58083	3.63605	3.73761	0.00993315	0.282774
TRINITY_DN11110_c0_g1_i1_3	0.0349739	0.408749					0.0683027	0.278704		0.560432	0.836844											0.320176	0.780678		0.584208	0.841544		0	0	0	0	0	0	2.55186	1.00383	0	0	0	0	0.868746	0.249135	0	1.09229	0	0	0	0	1.1138	0
TRINITY_DN11112_c0_g1_i1_4	0.0136076	0.270625					0.00572257	0.00170285	Down	2.60111	0.771665								0.00174375	4.18647e-10	Down	7.35692	0.460245		3.00922	0.386822		0	0	0	0	0	0	8.89468	0	0	0	0	0	11.2203	10.2567	0.885637	0	0	0	0	0	8.97916	34.3657
TRINITY_DN11113_c0_g1_i1_5	1.75606	0.405933		2.03593	1.16668e-05	Up	4.73673	1.72151e-27	Up	0.673362	0.59882		1.2941	0.1148		0.611366	0.000436879		5.74198	1.3759e-68	Up	0.374519	0.216532		0.585243	0.00392714		17.8342	20.3368	26.2291	21.6529	29.8084	5.98327	7.9267	8.29286	33.2437	38.3857	40.5022	48.3794	8.46189	9.02417	9.11161	9.16978	29.083	28.5934	29.4831	30.4822	5.48994	4.08821
TRINITY_DN11113_c0_g1_i1_6	0.0572049	0.0768636					0.000583914	1.68442e-20	Down	36.3305	3.85579e-05	Up	1.75817	0.841911		4.37753	0.450205		0.0170653	1.80486e-14	Down	5.85849	0.203115		0.173379	2.0449e-08	Down	2.65664e-08	0.110589	0.0161507	0.040488	0	0.556651	2.06291	0.376175	0.0168107	0	0.00783169	0.0281187	28.1056	34.6061	29.507	13.284	4.04247e-18	0.0223446	0.225766	0.0509293	3.43166	4.37022
TRINITY_DN11116_c0_g1_i1_6	2.4019	0.0204275	Up	0.0906618	2.09651e-08	Down	0.231394	0.012315	Down	0.873	0.864484		0.572313	0.307774		6.11272	0.001339	Up	1.13467	0.763621		1.19052	0.749409		1.40602	0.503719		5.65599	3.2968	3.75756	3.71805	1.41494	2.69527	1.87062	1.17572	0.411295	0.713505	0.158773	0.0813121	1.18942	1.23806	0.78333	3.22061	1.76523	5.14143	1.2721	1.76872	2.42955	1.9763
TRINITY_DN11117_c0_g1_i1_4	0.285765	0.320382		0.235723	0.175554		0.0580734	0.000786636	Down	1.10394	0.954391		0.547255	0.649537		2.2168	0.544839		0.0879926	1.87764e-08	Down	1.79595	0.661783		1.68487	0.438116		0.307262	0.144972	0.64844	0.153873	0.0499169	2.06078	1.71557	0.619543	0.0254859	0.176939	0	0.0267708	1.40523	1.45593	0.154624	1.94644	0.0495586	0.202357	0.0988395	0.352283	2.50668	2.16862
TRINITY_DN11117_c0_g1_i1_5	0.788654	0.572161		0.907281	0.794644		0.862502	0.633755		0.766344	0.563285		1.17354	0.74411		1.24472	0.508539		0.690889	0.0880722		1.31162	0.529329		1.78927	0.0289899		1.6318	1.14631	1.62042	1.83221	2.28699	2.63328	2.1795	1.19024	1.22864	0.917588	1.49984	1.58063	1.54948	1.1332	1.47372	2.28004	1.95873	1.76541	1.34665	2.74319	2.82349	2.61153
TRINITY_DN11118_c0_g1_i1_5	2.83663	0.286316		5.64231	2.3329e-05	Up	0.889955	0.845677		16.5127	6.9295e-05	Up	0.549474	0.666056		0.0938507	0.000124875	Down	0.851894	0.876792		1.76483	0.725461		0.115019	0.000879764	Down	0.948671	1.07495	1.44141	1.95047	0.916354	0.200466	0.193988	0.607748	3.9587	5.18095	11.515	7.31211	3.49106	5.68464	15.7659	7.89112	0	0.734759	1.83823	0.548013	0.632499	0.220607
TRINITY_DN11118_c0_g1_i1_7	0.877924	0.948014		0.582752	0.798177		0.477003	0.74254		0.997302	0.999296		0.654336	0.8666		1.08143	0.970485		2.24555	0.599796		0.252569	0.471949		0.267348	0.638735		0	0.420183	0.425534	2.38306	1.31998	0.415328	1.30457	0.859685	0.864579	0	0	0.981396	3.57604	0	0	0.453233	0	0.434885	0.434725	1.30574	0	0.476599
TRINITY_DN11119_c0_g1_i1_1	0.107961	0.526007					0.0332923	0.0150635	Down	3.53265	0.485609								0.0237819	0.175814		2.606	0.812276		0.749984	0.899688		0.0930542	0	0	0	0	9.15595e-06	0.728598	0.683066	0	0	0.0978888	0	1.75097	0.215738	0.213062	3.23434	0	0	0	0	0	2.40992
TRINITY_DN11120_c0_g1_i1_2	1.51315	0.878486		0.342389	0.528676		0.385264	0.660785		1.20107	0.962067		1.36304	0.893765		3.80772	0.382433		1.3715	0.803859		1.44022	0.918429		1.17623	0.952861		0	1.34494	1.95043	1.48551	1.9933	1.33408	0	0	0	0.705798	0	0.77017	0	0	0.760066	3.56727	2.73104	0	1.3883	2.74287	0.708482	3.03567
TRINITY_DN11121_c0_g1_i1_6	6.77775	0.347468		0.0765247	7.18345e-10	Down	9.60801	9.98634e-06	Up	0.0459653	0.0600223		0.510993	0.0249346		6.44306	1.57246e-05	Up	2915.52	6.74981e-25	Up	0.000841774	0.00169132	Down	0.0243282	0.00154319	Down	119.351	91.4759	64.6604	75.6118	58.2582	0.0485184	0.0475028	0.0483595	15.4315	3.21885	2.20929	4.49823	0.657952	0.619843	0.884784	0.493453	46.2197	53.5221	25.7285	64.7409	0	0
TRINITY_DN11122_c0_g1_i1_1	1.82174	0.823078		0.321147	0.211503		2.8198	0.627809		0.169569	0.672775		0.670448	0.810048		2.01048	0.618438		3.55025	0.506407		0.309231	0.835438		1.70944	0.904946		2.74181	0.718932	0.712025	1.57852	3.57574	0	0	0	0	0.756588	0.396111	0.403121	0	0	0	0.751143	1.07886	2.19274	0	0.73199	0	1.18039
TRINITY_DN11123_c0_g1_i1_1	0.594064	0.605735		0.303497	0.342204		0.79763	0.902222		0.207809	0.113593		1.16575	0.946866		3.68976	0.431914		1.52089	0.688292		0.443465	0.46971		2.23089	0.473075		0.625577	1.17379	2.79589	3.8356	6.75762	0.941055	3.95758	3.00464	0	1.13024	0	1.19438	0.502181	0	1.06396	1.53409	0	4.64057	5.31114	0.585666	1.53054	0.51976
TRINITY_DN11123_c0_g1_i2_6	4.34714	0.239717		0.810362	0.763717		90.725	3.91669e-27	Up	0.0333129	0.00053232	Down	1.25253	0.82858		1.48145	0.441661		57.631	1.99416e-24	Up	0.0855748	0.0429551	Down	2.67589	0.194973		7.31686	11.648	12.6868	1.57205	7.32201	0.387197	0.33892	0.336663	8.86578	3.83403	8.64391	3.43578	0.088709	0.114314	0.0385973	0.0533287	7.65082	5.68719	23.1487	6.69219	0.291994	0.16441
TRINITY_DN11123_c0_g2_i1_1	0.360053	0.453768		1.36572	0.854413		0.523347	0.627746		0.834194	0.924619		2.00984	0.733275		1.40352	0.812035		1.63321	0.682075		0.419787	0.593682		0.517167	0.72055		0	1.65176	0.40892	0.455813	4.19318	0.794847	2.02833	0.820493	0.875143	1.29722	0	0.955322	2.14772	0.444539	0	4.32458	0	1.6602	1.71588	2.12451	0.423825	0
TRINITY_DN11126_c0_g1_i1_1	3.59937	0.133492		0.428437	0.000591381	Down	2.29158	0.00119249	Up	0.588068	0.614724		1.02272	0.972433		2.29345	0.000133446	Up	7.27699	1.31357e-17	Up	0.469619	0.528429		0.829619	0.675903		10.4865	17.9856	11.5129	8.86054	10.7002	1.95933	1.20501	1.0246	6.51416	4.53041	4.00614	4.21708	1.87008	2.74425	1.90742	2.40617	15.0559	8.60239	14.5112	14.3911	2.17611	2.01021
TRINITY_DN11126_c0_g1_i1_6	1.1023	0.872391		0.400222	0.000115485	Down	0.590605	0.1444		0.694299	0.508732		0.568667	0.0319024		1.36607	0.254341		0.619849	0.00995512		0.995903	0.994995		1.50635	0.294548		3.89296	2.96784	4.17706	2.44613	1.99172	3.59174	3.04555	3.78968	1.4523	1.06579	1.0193	1.4194	2.08068	3.22977	1.13824	2.36713	1.92066	1.94484	2.38874	1.79915	3.7006	2.96301
TRINITY_DN11127_c0_g1_i1_3	0.027274	0.187043								0.0291371	0.150801								0.0464722	0.0843836		0.551174	0.803311		19.9302	0.195714		0	0	0	0	0	0.678072	0.519749	2.30496	0	0	0	0	0	0	0	0	0	0	0	0	0.146401	0.745185
TRINITY_DN11128_c0_g1_i1_3	0.337175	0.480266		0.506258	0.712171		0.217482	0.326371		0.745999	0.891354		0.130801	0.376591					0.0698502	0.0325637	Down	0.63112	0.801712		0.88866	0.938784		0.287118	0.137561	0.669388	0.144487	0	1.13402	0.99622	1.69873	0.410868	0	0.146629	0	0	1.1645	0.692516	1.06876	0	0.136558	0	0	0.770651	0.491658
TRINITY_DN1113_c0_g1_i1_6	1.61855	0.600525		0.708763	0.770314		1.94093	0.612933		0.5275	0.631499		0.473986	0.516548		0.645712	0.767971		0.444026	0.34375		1.6472	0.722143		3.25443	0.280016		2.81772	3.09544	1.53024	1.15651	2.61147	0.960953	0.516394	1.48596	2.20984	2.69368	0.571187	0	1.0342	1.05042	0	1.06896	1.5858	1.03945	0	1.61467	4.29168	0.555558
TRINITY_DN11132_c0_g1_i1_2	0.0174948	0.306488					0.0389551	0.0355781	Down	0.503576	0.784006								0.0249236	0.00970575	Down	0.674086	0.907489		1.43858	0.776028		0	0	0	0	0	4.52597	0.143619	0	0	0	0	0	0.707109	0.213902	0.950902	0.224846	0	0	0	0	0.24519	1.34132
TRINITY_DN11134_c0_g1_i1_2	0.438225	0.160205		1.07592	0.923546		1.33832	0.592883		0.323385	0.0189301	Down	2.51657	0.0546134		2.25036	0.0207516	Up	1.29017	0.374		0.833501	0.786439		2.67955	0.0350918	Up	0.360179	1.08213	1.33933	0.662598	2.49935	2.64307	1.54668	1.52448	0.571894	0.996231	1.11603	0.77654	0.58678	0.848305	0.314798	0.966311	2.22837	1.57162	2.7194	2.75189	2.17762	2.10317
TRINITY_DN11135_c0_g1_i1_2	1.65114	0.780103		0.630382	0.770764		0.701479	0.769249		1.35271	0.854559		1.89791	0.649947		2.92077	0.365834		2.49286	0.189237		1.22907	0.921233		0.95315	0.960097		4.9483	1.09801	0.218753	1.47409	0.992437	3.39237	0.67625	6.97228e-21	0.554704	0.230085	3.70437	2.20702e-21	1.49525	2.938	0.9625	1.15945	8.08129	0.473102	4.23768	2.34687	1.50452	2.30358
TRINITY_DN11140_c0_g1_i1_2	3.01723	0.449347		1.23901	0.882203		2.19437	0.543395		1.60094	0.832388		0.875314	0.952646		0.688708	0.671003		5.83759	0.104983		0.444267	0.717715		0.292815	0.654215		0	1.88845	1.4273	6.40314	0.972185	0.440176	0.467445	1.38462	3.49829	2.02075	5.28822	0.560154	3.42471	0	2.07585	0	1.92137	0.473548	4.30525	2.44421	0.483524	1.02351
TRINITY_DN11141_c0_g1_i1_1	0.446897	0.647347		4.00983	0.0676369		1.98367	0.29437		0.781774	0.903281		3.61689	0.233114		0.860025	0.888816		6.28553	0.0229841	Up	0.236088	0.480814		0.32152	0.176206		0.766013	0.179579	0.699801	0.19548	3.47822	0	0.171292	0.511796	0.562232	0.744907	1.74058	3.24076	0.714337	0.736117	1.14679	0.721569	0.180915	3.6012	1.09001	1.80823	0.180874	0.188237
TRINITY_DN11141_c0_g1_i1_3	0.165956	0.127864		1.04567	0.977002		0.283704	0.126254		0.576839	0.656997		1.1009	0.972908		1.02433	0.986687		0.318471	0.183314		0.574288	0.690973		1.03606	0.978819		0.318013	0.29653	0	0.429416	0.206657	1.3878	3.02771	2.10346	0.309644	0.516559	0.214794	0.112143	2.10171	0.409547	0.218555	1.32404	0.193372	0.590271	0.505507	0	0.819699	1.69132
TRINITY_DN11141_c0_g1_i1_5	2.99296	0.199183		2.14644	0.0630533		1.09251	0.826669		5.50054	0.00455546	Up	0.448842	0.448341		0.198903	0.00759273	Down	0.420889	0.203488		3.11341	0.226339		0.600247	0.259132		1.16943	0.864471	1.7936	0.563781	0.397627	0.817738	0.219273	0.107091	1.52544	2.29899	2.93992	1.91281	1.98575	1.49551	2.85946	2.06476	0.216964	0.330543	0.112464	1.45013	1.59678	0.805651
TRINITY_DN11141_c0_g1_i1_6	0.247806	0.0629829		1.2751	0.638384		0.113311	2.15175e-38	Down	2.62562	0.10625		1.12266	0.901956		0.844667	0.700734		0.163131	1.19573e-14	Down	1.68883	0.547682		0.67763	0.00671544		2.91715	1.64495	0.940303	1.08367	1.48567	11.5602	10.113	4.36761	1.40485	2.18443	1.94497	2.1143	16.4663	17.1369	18.1651	19.629	2.05811	0.942011	2.10614	2.63944	12.922	14.0079
TRINITY_DN11145_c0_g1_i1_5	1.18235	0.931687		1.47285	0.762337		1.82097	0.239782		0.891353	0.909675		0.00733254	0.00712732	Down	0.00484366	3.3524e-09	Down	0.00608054	2.84851e-09	Down	1.4251	0.606557		1.6522	0.394389		0	0.747416	4.30355	8.12263	2.84772	4.26646	3.1968	1.30893	2.17708	4.46292	5.46343	5.56971	1.9365	1.32052	2.08443	5.33882	0	0	0	0	4.60963	4.07206
TRINITY_DN11147_c0_g1_i1_6	0.553786	0.622953		0.859447	0.904961		0.473241	0.53358		0.932216	0.973786		0.895086	0.957782		1.01122	0.993157		0.626365	0.701214		0.788478	0.925458		0.861794	0.950564		0.584308	0.623097	0.0881362	0.47916	0.364457	0.30703	1.67271	0.938552	0.745999	0.342986	0.125872	0.30532	0.892819	0.217202	6.93508e-08	2.38163	0.431035	0.999113	0.28149	0.0923587	0.0898123	1.11467
TRINITY_DN11148_c0_g1_i1_1	0.697238	0.850273		1.28685	0.864489		1.55945	0.849598		0.526562	0.85316		2.31714	0.411478		1.7462	0.602453		1.9023	0.330653		0.83413	0.941997		1.54222	0.866103		0.282455	0.78112	0.255092	1.12983	1.03045	2.45632	0	0.252358	1.61045	1.07914	0.283461	0	0	0	0	2.12964	0.777586	2.86368	1.62866	0.802958	0.265539	1.37315
TRINITY_DN11150_c0_g1_i1_4	0.0193647	0.124961								0.157691	0.347242								0.0151888	0.000894622	Down	1.21305	0.937377		7.93624	0.107625		0	0	0	0	0	1.50462	1.92572	0.194956	0	0	0	0	0.387757	0	0	0.195391	0	0	0	0	1.6113	1.22453
TRINITY_DN11150_c0_g1_i1_6	1.98147	0.530401		0.637865	0.395191		1.65785	0.384866		0.6638	0.775623		0.877631	0.877595		1.31868	0.616549		3.55077	0.00576357	Up	0.45347	0.599021		0.710998	0.695101		3.21396	3.63808	2.00441	1.81315	4.45534	0.74654	0.35227	0.374115	1.59787	0.723371	2.26646	1.68865	1.66978	0.650829	0.836657	0.742437	1.88276	1.94929	1.93962	4.04359	0.774579	0.811012
TRINITY_DN11150_c0_g1_i1_8	0.0702872	0.509841					0.0109668	0.000506387	Down	7.17196	0.174598								0.0299766	0.202462		2.20737	0.849305		0.325222	0.491084		0	0	0	0	0	0.402492	1.25016	0	0	0	0	0	1.28007	2.25847	7.39779	0.436242	0	0	0	0	1.78625	2.26663
TRINITY_DN11153_c0_g1_i1_1	0.0383737	0.259403					0.0669986	0.0234471	Down	2.4825	0.536994								0.0490509	0.0136329	Down	1.21916	0.925784		0.497409	0.547538		5.90042e-51	0	0.00599834	2.3281e-96	0	0.897866	0.615775	0.29849	0.153957	0.0495965	5.00229e-82	0	0.334664	0.534617	0.276517	3.35911	3.12109e-18	3.36521e-39	0.0482731	0	0.255696	0.456776
TRINITY_DN11154_c0_g1_i1_4	0.75414	0.754517		1.15726	0.836147		1.22225	0.755285		0.652606	0.659976		1.28338	0.756602		1.06901	0.913107		0.71405	0.327571		1.30969	0.792387		2.09363	0.216775		0.526719	0.568601	1.04952	0.873759	1.87371	0.904974	1.06983	0.329952	0.592845	1.01257	0.975306	0.544342	0.963291	0.281089	0.762465	0.807263	1.06829	0.92702	0.847622	1.25949	1.911	1.38944
TRINITY_DN11156_c0_g1_i1_1	4.06997	0.083683		0.110004	4.61616e-05	Down	0.32508	0.021244	Down	1.30288	0.765528		0.498748	0.47261		4.43414	0.0140296	Up	1.04753	0.938945		1.9554	0.436688		1.5425	0.396294		8.91891	33.2304	19.6471	71.8542	3.43541	18.3616	7.71371	5.1058	4.78963	5.87451	1.49903	1.57033	9.31484	9.8637	5.24045	21.4349	17.1273	41.6838	8.29788	4.34972	20.0032	18.5327
TRINITY_DN11156_c0_g1_i1_6	0.712776	0.919107		0.744973	0.937677		0.242906	0.531655		2.08982	0.786501		0.65417	0.916904		0.834554	0.958582		0.0910537	0.138681		5.06162	0.537362		2.72815	0.660709		0.590955	0.166895	0	0	0.1123	0.969144	0	0.0570856	0	0	0.470549	0	0.0586348	0	1.98369	0.0587686	0	0	0.169505	0.337334	0	0.564176
TRINITY_DN11156_c0_g1_i1_8	0.0731373	0.516388					0.017814	0.00197526	Down	4.47952	0.450134											0.396733	0.875588		0.0942042	0.147943		0	0	0	0	0	1.06798	0	0	0	0	0	0	1.46296	2.2276	0.619298	0.277659	0	0	0	0	0	0
TRINITY_DN11158_c0_g1_i1_5	2.16902	0.570102		4.34844	0.000550686	Up	5.75899	0.000285884	Up	1.47731	0.827376		0.974396	0.981914		0.215084	9.26061e-07	Down	1.83989	0.0644416		1.08165	0.971913		0.781306	0.766444		1.59089	2.95025	5.41571	1.15656	3.7572	1.39781	0.418427	0	8.69679	18.3941	9.46369	7.58558	2.26672	1.48405	3.73535	0.425891	4.00757	1.89706	2.81854	2.53828	1.92586	1.75096
TRINITY_DN11158_c0_g1_i1_8	1.1418	0.944314		1.56977	0.489388		1.83434	0.31132		0.877526	0.947601		2.05056	0.367723		1.26913	0.643063		7.2226	0.0430686	Up	0.31435	0.687335		0.388306	0.570406		0.89091	0.501658	0.97922	2.50484	2.73755	1.53115	0.47091	0	1.3007	1.96603	1.8513	1.93142	1.59162	1.17752	1.03366	0.165092	4.33733	2.20937	1.51355	2.55774	0	0.344159
TRINITY_DN1116_c0_g1_i1_4	0.0371756	0.291358					0.0369091	0.103028		1.09295	0.972761								0.0193	0.153249		1.80154	0.870815		1.71771	0.82275		0	0	0	0	0	0.0665864	0.482548	1.02292	0	0	0	0	0.657418	0.675082	0	0.615489	0	0	0	0	2.50601	0
TRINITY_DN1116_c0_g1_i1_6	3.25723	0.698559		0.00850212	0.035091	Down				0.0252763	0.288638		0.332863	0.839875		37.8759	0.243477		3.81522	0.62407		0.287723	0.805479		12.4232	0.488115		10.6637	5.41785	0	0	0	2.35538	0	2.48492	0	0	0	0	0	0	0	0	5.39057	0	0	0	0	0
TRINITY_DN11161_c0_g1_i1_5	2.93732	0.453197		0.197493	3.6902e-07	Down	7.15185	0.023733	Up	0.0675604	0.0998868		0.766573	0.59631		3.73672	1.36717e-05	Up	10.8422	1.14486e-05	Up	0.187925	0.442658		2.84401	0.609231		16.7129	8.77656	8.85765	7.27268	14.5901	0.232666	0.498961	0.486359	1.87367	1.07262	2.26757	2.3342	0.787173	0	0	0.264919	11.2142	6.70152	8.67592	6.62655	1.58654	0.808186
TRINITY_DN11162_c0_g1_i1_2	4.06936	0.200619		0.658868	0.800364		0.780164	0.936045		3.30354	0.706575		1.38153	0.796334		1.98376	0.63358		7.42007	0.135484		0.746851	0.952341		0.255509	0.727679		0.719674	1.33377	2.61326	1.45787	0.667674	0.287762	0.633313	0	9.44134e-16	0.682192	3.90596e-24	3.04526	0	0	4.77698	0	0.679677	1.30922	2.66074	4.68997	0	0
TRINITY_DN11162_c0_g1_i1_7	1.93207	0.483389		1.40124	0.653237		0.584996	0.370677		4.1793	0.0616633		0.859257	0.910565		0.588058	0.489511		1.04853	0.940536		1.51232	0.729629		0.37542	0.0827536		0.992654	1.24377	3.36001	1.73323	2.27001	0.958944	0.434729	0.339441	0.70306	2.76347	4.0475	1.72364	6.07296	1.10688	4.43511	5.53569	1.38277	0.231167	2.70345	2.30522	1.58428	2.08914
TRINITY_DN11162_c0_g1_i1_8	7.83569	0.287416		0.350878	0.438403		0.562723	0.735396		4.13515	0.596858		1.0172	0.992951		2.79577	0.41225		2.50824	0.28435		2.86874	0.781413		0.74561	0.875995		4.32321	4.89812	0.768053	0.89254	1.56126	0	0	0	0	1.64492	1.74642	0	3.0963	1.62353	1.68887	0	6.43219	1.58059	0.850237	2.51081	1.60528	0
TRINITY_DN11163_c0_g1_i1_4	0.0444505	0.293112								0.48636	0.720371								0.0148122	0.000863098	Down	2.82365	0.498219		6.23306	0.10936		0	0	0	0	0	0.86679	0.689685	0.515684	0	0	0	0	0.178914	0.396979	0.393556	0	0	0	0	0	1.84177	2.87169
TRINITY_DN11164_c0_g1_i1_2	0.79887	0.860338		0.564109	0.399208		0.382123	0.230412		1.09343	0.958441		0.987314	0.994458		1.66131	0.548724		0.436569	0.175956		1.76639	0.577234		1.66054	0.601445		2.96801	2.55081	4.33689	0.711489	2.52467	6.08833	0.592862	4.20147	0.634477	1.94738	1.31699	1.41509	6.63563	0.613888	0.655787	7.98816	0.640373	0.631367	5.20385	4.50291	4.96964	4.98782
TRINITY_DN11165_c0_g1_i1_6	1.61727	0.688682		0.511293	0.317124		0.897135	0.85439		0.836762	0.890481		0.722871	0.774723		1.35262	0.608874		0.819653	0.734131		1.37587	0.833185		1.71598	0.477629		2.35837	2.08905	1.68015	0.249059	1.49267	1.8778	0.759477	0.106803	0.942434	0.831974	0.490421	0.757665	0.664439	0.571355	0.720243	1.7085	1.86456	0.58592	0.778099	1.61277	0.811828	0.581206
TRINITY_DN11166_c0_g1_i1_3	1.51535	0.649714		0.31872	0.213346		2.30707	0.712576		0.196495	0.366192		1.31892	0.880866		3.98501	0.2966		3.68572	0.28828		0.53202	0.729939		2.71411	0.73472		0.949071	1.17514	1.91904	2.18189	1.08991	1.3942	1.44475	0.326163	0.299569	1.18456	0.353719	2.36084e-22	0	5.96181e-23	8.13101e-17	0.908238	0.871346	4.49839e-14	3.89961	4.08457	1.50927	1.64571e-16
TRINITY_DN11167_c0_g1_i1_6	2.32489	0.565953		0.0805639	0.00116906	Down	14.7337	0.360461		0.0108503	0.0361697	Down	0.484284	0.20046		5.78047	0.0288301	Up	10.2576	0.0400466	Up	0.100601	0.479087					4.78278	12.5392	5.61522	3.56779	10.6301	0	1.28336	0.64233	1.3546	0.665802	0	0	0	0	0	0	3.18782	2.52167	3.33388	4.6211	0	0
TRINITY_DN11168_c0_g1_i1_8	0.0846667	0.537951					0.00454176	5.52334e-06	Down	20.9726	0.0449507	Up							0.0139427	0.00176632	Down	5.70479	0.493786		0.291988	0.261678		0	0	0	0	0	0	0.636145	0	0	0	0	0	2.38267	1.48741	7.79165	0.327689	0	0	0	0	1.56801	1.60713
TRINITY_DN11169_c0_g1_i1_6	11.9475	0.443498		1.38729	0.845415		16.2022	0.00536827	Up				0.663503	0.865178		0.456398	0.132988		7.7337	0.10228								5.50571	3.82576	0	0	0.858029	0	0	0	2.55191	4.30463	1.7828	3.24317	0.843176	0	0	0	1.24785	0.852124	2.99119	1.27331	0	0
TRINITY_DN11169_c0_g1_i1_7	0.420511	0.364668		0.963965	0.979202		0.497141	0.489727		0.753034	0.828834		2.24937	0.360084		2.24256	0.369301		1.69462	0.358049		0.543134	0.583628		0.757821	0.801934		0.42777	0.402865	0.652592	0.288132	1.21953	0.266833	1.35801	1.31791	0.277309	0.563636	0	0.73693	2.00552	0.308656	0.466909	0.581035	1.47765	0.409448	1.36881	0.95805	0.579333	0.879032
TRINITY_DN1117_c0_g1_i1_4	0.0396328	0.426756					0.0173239	0.0020998	Down	2.5534	0.70557								0.00908694	0.0763048		4.06457	0.779254		1.67958	0.809747		0	0	0	0	0	0	0	1.45481	0	0	0	0	0.443187	0.744196	2.35298	0.341659	0	0	0	0	0.737244	6.21113
TRINITY_DN11171_c0_g1_i1_5	1.72108	0.559688		1.75739	0.243918		5.36384	0.0152933	Up	0.504026	0.645203		2.40356	0.0160108	Up	1.30885	0.565545		6.708	3.46969e-05	Up	0.580117	0.725197		1.2053	0.904282		3.50206	3.00361	1.86803	1.78012	3.50073	0.248835	0.790076	1.55633	1.68618	3.68435	5.5989	5.22167	1.5648	0	1.12673	0.543474	4.59669	6.00402	5.49495	9.64753	0.273205	1.93496
TRINITY_DN11172_c0_g1_i1_1	2.7248	0.763523		0.48905	0.793798		1.2792	0.938176		0.981066	0.997453		0.389993	0.740476		0.764436	0.93601		1.34	0.892461		0.778276	0.968047		0.815016	0.953434		3.32248	0.905847	0	0.0901346	1.73194e-24	0	1.72268	0	2.08782	6.49063e-32	0.0726962	0.00536264	0.433733	0	1.88943e-24	1.35362	0	0.458473	5.74153e-25	1.40703	0.458804	4.80148e-09
TRINITY_DN11172_c0_g1_i1_6	0.0236733	0.335132					0.084171	0.351778		0.312775	0.632669								0.00726437	0.00023165	Down	3.12828	0.624064		10.9531	0.0546321		0	0	0	0	0	0.88495	1.1171	0	0	0	0	0	0.378272	0.0854281	0.168106	4.67469e-46	0	0	0	0	1.95779	0.164042
TRINITY_DN11172_c1_g1_i1_6	0.0565815	0.478127					0.0782469	0.38852		0.782144	0.949893								0.0126646	0.0167566	Down	4.29345	0.575937		5.98384	0.347772		0	0	0	0	0	1.34856	0.504835	0	0	0	0	0	0.266979	1.15677	0	0	0	0	0	0	2.17911	1.12761
TRINITY_DN11173_c0_g1_i1_7	0.0844671	0.537951					0.0200616	0.139452		4.52348	0.675714								0.0718814	0.286056		1.10043	0.984687		0.261148	0.534589		0	0	0	0	0	0	0	1.132	0	0	0	0	2.09075	3.49326	0	0	0	0	0	0	0.705782	0
TRINITY_DN11173_c0_g1_i1_8	3.91342	0.166881		0.418486	9.82922e-28	Down	5.27404	2.66396e-39	Up	0.267906	0.163937		1.00813	0.981277		2.32271	6.56625e-11	Up	10.5974	1.76247e-61	Up	0.343159	0.426898		1.33144	0.154842		155.524	160.442	180.236	156.296	149.582	15.7314	11.2882	7.28665	66.2662	64.762	64.2464	55.7425	15.1106	12.7312	10.6792	11.6199	209.792	161.168	165.811	154.621	17.6799	20.3305
TRINITY_DN11175_c0_g1_i1_1	2.57998	0.319112		0.578358	0.127851		1.81976	0.152787		0.713089	0.787539		1.01302	0.984643		1.68456	0.0450839		4.49799	1.45718e-09	Up	0.538943	0.631755		0.779418	0.721658		3.71213	3.63455	2.30168	1.70916	3.33073	0.408626	0.800932	0.29917	1.56379	1.52946	1.98622	0.985487	0.816054	0.451697	0.740226	1.55383	2.96279	3.41459	2.95776	2.81714	0.578907	0.665791
TRINITY_DN11175_c0_g1_i1_3	0.485268	0.203218		5.83403	1.94374e-17	Up	3.60073	2.65767e-10	Up	0.742869	0.622233		0.506283	0.0243562		0.0833455	9.30781e-30	Down	0.21469	1.13968e-11	Down	1.13923	0.881788		1.60658	0.0824128		1.68515	1.41766	2.22251	1.5032	1.3151	4.34756	4.31822	4.16963	6.59374	11.5722	8.51172	9.50447	2.63655	2.03184	2.59621	3.51604	0.914482	0.599035	1.0523	1.05815	3.79883	5.55973
TRINITY_DN11176_c0_g1_i1_3	2.74623	0.177994		0.413834	4.53317e-06	Down	2.10114	2.85962e-09	Up	0.474509	0.327628		0.931853	0.859641		2.16414	2.52168e-09	Up	4.94275	8.32549e-55	Up	0.48269	0.459247		1.06033	0.767191		52.7943	45.5397	44.6819	25.7181	43.6759	8.2179	7.61487	6.82718	17.0716	18.4671	13.9052	14.4804	8.50679	7.2773	7.0533	9.48882	43.4928	46.2239	35.0167	40.0906	8.62217	7.70889
TRINITY_DN11176_c0_g1_i1_7	0.410101	0.778256		1.35563	0.895304		0.167138	0.00665043	Down	3.17149	0.317727		0.220496	0.775529		0.160579	0.197822		0.348676	0.705786		0.27312	0.6154		0.0912888	0.0373673	Down	0	0	0	2.11866	0	0.960057	2.46194	1.95467	0.518924	0.522555	1.10541	0.557074	9.57863	2.76222	1.11554	4.20745	0.488619	0	0	0	1.03906	0
TRINITY_DN11177_c0_g1_i1_2	0.646928	0.887464		0.101236	0.526094					0.174077	0.54481		0.874326	0.977584								0.0546828	0.485669					0.564884	3.21074e-11	0	0.629155	0.271758	1.4954	2.92086e-11	0.189572	1.07211e-16	0	0	0	1.42972e-13	0.282009	0	3.06478e-29	7.71685e-15	2.13596e-18	0.265827	0.806164	1.0162e-15	3.98165e-15
TRINITY_DN11177_c0_g1_i1_3	0.537794	0.534795		1.17608	0.863623		0.52466	0.363577		1.13211	0.928678		0.721025	0.850463		0.58803	0.603109		0.315883	0.117702		1.21421	0.878829		1.13404	0.898014		1.14485	0.512852	0.620459	0.194793	0.281308	1.23295	2.19322	0.896529	1.03411	0.371328	0.880694	0.299714	2.82142	0.948375	0.303332	1.22933	0.457491	2.46618e-26	0.381369	1.03715	1.74694	1.00964
TRINITY_DN11177_c0_g1_i1_7	1.08892	0.970496		0.731291	0.825448		1.55438	0.731462		0.493726	0.726299		1.02952	0.989721		1.38121	0.765734		1.74943	0.424881		0.641242	0.815395		1.41049	0.825239		0.272759	0.254199	1.25399	4.11176	1.33195	1.77711	0	2.39079	2.74005	0.273397	0.870275	0.298204	0.551637	0.288594	1.80956	0	2.49713	2.07626	0.262264	1.60171	1.67655	0.592699
TRINITY_DN11180_c0_g1_i1_1	0.75493	0.942489		0.780687	0.947129		0.300772	0.552361		1.75379	0.840131		2.94536	0.555156		3.67079	0.420024		5.89757	0.221353		0.349317	0.844077		0.202297	0.520924		0	1.37706	1.34859e-24	1.49843	3.4291	0	0.676122	0	2.1292	0	0	0	0.700044	0	4.43222	2.11885	1.99731	5.31922	0.698174	0.694225	0	1.48442
TRINITY_DN11181_c0_g1_i1_3	3.09684e-07	5.84511e-08	Down				0.0859106	0.408165		0.0925798	0.473333								0.00790443	0.054514		0.870422	0.981686		9.10097	0.364154		0	0	0	0	0	0	0	2.90431	0	0	0	0	0.0419806	0	0	0.300944	0	0	0	0	1.70403	1.3579
TRINITY_DN11184_c0_g1_i1_2	0.35401	0.747319		2.04876	0.788688		1.50435	0.867431		0.41116	0.789964					0.688397	0.856237					0.246806	0.621966					0.86774	0	0	2.79317e-27	1.65838	0.242763	0.786877	0	0.41313	0	0.870294	0.447639	0	0	0	1.24448	0	8.74893e-17	0.849575	0.420869	0	0.42715
TRINITY_DN11184_c0_g1_i1_3	0.515704	0.395442		0.601238	0.242896		0.347167	0.0108249	Down	0.847325	0.867142		1.41364	0.596147		2.26578	0.0705548		0.623007	0.183248		1.16338	0.886587		1.46858	0.368224		1.03234	1.35564	0.873883	0.72138	0.545336	3.47097	1.72196	2.1433	0.509905	0.813975	0.428804	0.448423	1.18653	2.2983	1.95638	1.08585	1.48753	2.41199	1.23647	0.792082	2.62539	1.97791
TRINITY_DN11184_c0_g1_i1_6	1.60227	0.803314		0.318403	0.456698		0.238942	0.35473		1.88848	0.75593		0.575307	0.752528		1.7241	0.744931		0.434947	0.401025		2.02244	0.763908		1.11573	0.955704		0.485424	1.24036	0.299416	0.163304	0.639187	0.150497	0.503649	1.82541e-12	3.73094e-23	6.39647e-25	0.330287	0.344397	0.504934	1.05354	7.33739e-06	1.16593	0.149517	0.299932	0.617667	0.311275	0.167094	0.698219
TRINITY_DN11187_c0_g1_i1_2	0.0383467	0.421841								0.0414511	0.392262								0.0603802	0.229443		0.606014	0.915141		15.4405	0.379977		0	0	0	0	0	2.03903	2.21519e-64	0	0	0	0	0	5.93489e-80	4.0093e-90	5.52914e-85	0	0	0	0	0	0.648326	0
TRINITY_DN11189_c0_g1_i1_6	0.00244376	0.0327961	Down				0.00174723	2.59176e-09	Down	1.5324	0.867138								0.00161806	1.32051e-10	Down	1.45424	0.906167		1.02337	0.986365		0	0	0	0	0	15.3966	5.37439	0	0	0	0	0	13.8403	12.2714	0.909539	3.04401	0	0	0	0	8.72679	1.39829
TRINITY_DN11192_c0_g1_i1_3	0.0155352	0.0616178					0.0213977	0.0103274	Down	0.79819	0.909294								0.0123573	1.60133e-05	Down	1.19416	0.924353		1.53597	0.704116		0	0	0	0	0	1.56799	1.44895	1.39659	0	0	0	0	0.365786	0.103029	0.708385	2.49002	0	0	0	0	1.12018	0.963736
TRINITY_DN11195_c0_g1_i1_3	0.0483546	0.335775								0.4111	0.658405								0.0793783	0.319069		0.574323	0.843906		1.47101	0.866014		0	0	0	0	0	0.694197	0.268604	1.04141	0	0	0	0	0.202541	0	0.343543	0.474703	0	0	0	0	0.312039	0
TRINITY_DN11196_c0_g1_i1_8	0.330368	0.611101					0.627266	0.816174		0.941176	0.985847											0.605684	0.864144		0.700437	0.894962		0.170292	0.15945	0	0.174511	0.174019	0	0.357785	1.06356	0.166574	0.509815	0	0.18231	0.76965	0	0.839879	0	0.965496	0.167461	0.16345	0	0.388148	0
TRINITY_DN11199_c0_g1_i1_2	2.0754	0.779705		0.729078	0.890037		0.604559	0.717597		2.34897	0.637513		1.63432	0.87375		2.13796	0.623796		3.53615	0.338979		0.930282	0.981527		0.42407	0.624958		1.48563e-07	2.79092	1.19913	0	0.313529	0.916321	0	0.631432	0	1.58158	0.338029	0.697637	1.96079	1.05559	1.4519	0	0.307143	3.73518	2.8082	2.80076e-41	0.165754	0.691358
TRINITY_DN11199_c0_g1_i1_6	0.491378	0.146412		2.08785	0.000102296	Up	0.836697	0.27534		1.15817	0.798154		0.873798	0.673182		0.402445	9.99299e-14	Down	0.474902	1.20065e-14	Down	0.89946	0.880303		0.819646	0.17483		13.5	18.0501	25.4988	16.8763	17.5864	52.1913	45.0764	38.2499	34.826	36.4767	29.3483	40.7916	44.5069	50.0371	39.8965	43.5069	16.7894	18.1502	15.7328	17.4031	40.97	36.3724
TRINITY_DN11199_c1_g1_i1_2	7.09746	0.322885		0.74706	0.827182		6.27602	0.228904					1.04387	0.982541		1.34254	0.803112		9.24795	0.0492523	Up							0.390154	1.37994	0.173576	1.1135	2.03914e-09	0.525124	0	2.3519e-05	0.446669	0.91619	5.44653e-12	0.786921	0.158794	1.27159e-07	0.00198948	0.297818	0.797347	0.185779	1.68637	0.661109	0.0971421	0.232572
TRINITY_DN1120_c0_g1_i1_4	0.811516	0.946567		4.3577	0.0345638	Up	1.02543	0.976596		3.22385	0.49968		0.379497	0.699419		0.0839147	0.00138601	Down	0.0661388	0.00010738	Down	4.66902	0.412079		1.53581	0.621327		0	0.494785	0.974591	1.07611	0.500843	2.77023	0	0	1.5548	2.11098	3.26214	2.84258	1.53016	5.71153	0.545681	2.07614	0	0.485942	0.503651	0	3.57998	2.63076
TRINITY_DN11200_c0_g1_i1_6	0.886009	0.923077		0.00830116	5.76927e-07	Down	0.0609772	0.0193697	Down	0.115788	0.00172515	Down	0.304974	0.130871		35.2631	0.000671409	Up	0.257399	0.00463329	Down	1.05599	0.963044		9.90919	7.43562e-06	Up	1.54946	2.28163	5.82392	0.768976	0.828005	4.69526	3.84924	2.52504	0	0.0563511	0.0291753	0	0.248346	0.424835	0.582484	0.0608434	1.55587	0.820533	0.194056	0.719099	4.18747	2.30192
TRINITY_DN11201_c0_g1_i1_5	0.800768	0.723233		1.36066	0.232594		1.78865	0.00206507		0.551863	0.256407		1.93767	0.0148697		1.36907	0.184089		1.88824	0.000276185		0.789093	0.756367		1.48999	0.0525189		5.80696	6.65805	10.7763	7.22315	18.3432	8.95916	8.69355	4.32499	10.1682	11.5402	9.20919	7.09909	5.61029	4.73371	4.80172	7.53498	11.045	12.3336	19.6943	19.5125	8.40428	7.92154
TRINITY_DN11202_c0_g1_i1_3	0.107376	0.286324		1.09246	0.97344		0.252014	0.201825		0.444114	0.611993		0.494931	0.865994		0.444354	0.678931		0.164393	0.083398		0.33284	0.489533		0.796653	0.857609		0	0	0.0787873	0.518156	0	1.47026	1.37871	2.73428	0.165569	0.338151	0	0.17874	0.922415	1.23757	0.0921264	0.254768	0.0809054	0	0.24816	0	0.346321	0.708122
TRINITY_DN11204_c0_g1_i2_3	0.840188	0.58189		1.60088	3.21489e-07		1.10242	0.406828		1.14235	0.705182		0.900247	0.561265		0.541681	9.05632e-13		0.806757	0.00613471		0.923337	0.833377		0.85299	0.253371		20.1601	24.6322	24.5796	22.7767	21.6151	29.9201	32.3361	28.5654	35.0197	34.6401	33.7165	32.2819	34.3519	26.3639	35.3436	34.1495	22.6636	22.3707	22.0966	20.3695	29.7163	27.1684
TRINITY_DN11205_c0_g1_i1_1	0.911308	0.94696		1.60189	0.502424		1.33619	0.712266		0.985075	0.993045		1.01106	0.996345		0.614925	0.633878		0.573002	0.553052		1.55992	0.757135		1.58057	0.673704		0.720977	0.67324	1.35118	2.29163	2.32584	0.57691	0.692214	2.13456	2.69755	2.32471	0.981354	1.49638	0.978737	0.699997	0.529655	3.99389	2.04383	0.0139335	2.67223	0.696725	2.38396	4.98898
TRINITY_DN11205_c0_g1_i1_2	0.0309788	0.390946					0.045615	0.28719		0.77021	0.956967								0.0173054	0.00117672	Down	1.71199	0.876052		2.4044	0.579691		0	0	0	0	0	4.14492	0	0	0	0	0	0	1.21277	2.04378e-05	1.63908	1.03387e-05	0	0	0	0	0.954586	3.49107
TRINITY_DN11208_c0_g1_i1_6	0.42484	0.465578		0.341167	0.55902		0.185268	0.219272		0.738849	0.810929		0.53357	0.696465					0.15439	0.00353059	Down	1.46196	0.767691		2.0886	0.291378		0.640536	0.153388	0.461025	0.507608	0.313626	2.39369	0.992534	0.518623	0	0	0	0.543736	1.07626	0.413446	1.01256	0.683149	0.155445	0.165767	0.319978	0.321403	1.28622	2.44511
TRINITY_DN1121_c0_g1_i1_2	1.3606	0.920449		0.19458	0.0915622		10.8118	0.424428		0.0205661	0.273032		4.96174	2.342e-06	Up	24.2949	1.36428e-10	Up	15.9102	8.65101e-11	Up	0.383494	0.822394		19.1877	0.31319		1.76623	1.61407	2.06761	0.596255	4.83004	0	0	0	0.556708	0.552507	0	0	0	0	0	0	6.42804	8.05113	7.27996	9.17885	1.02004	0.519449
TRINITY_DN11214_c0_g1_i1_3	0.348236	0.014648	Down	3.13791	0.00395908	Up	1.13173	0.779655		0.899956	0.856197		1.74016	0.375709		0.531482	0.176458		0.475542	0.0538356		1.24999	0.732473		1.45358	0.335074		0.425798	0.520905	0.814115	0.493686	1.16872	1.64608	2.04681	1.73788	1.05871	2.7149	1.13223	1.53733	1.41051	1.77046	1.09654	1.74394	0.841445	0.481078	1.5048	1.33418	3.22483	1.99797
TRINITY_DN11214_c0_g1_i1_6	1.1765	0.692847		0.525957	0.0105911		1.10297	0.788749		0.51442	0.0580786		0.86069	0.714009		1.57691	0.0605694		1.40404	0.235917		0.69817	0.506208		1.42781	0.404026		12.23	12.7208	7.89982	8.46389	10.5005	9.22463	7.90287	8.87288	7.09086	4.94511	4.35238	3.79913	4.92873	6.57477	3.38925	4.12213	9.64021	9.94904	10.7015	7.16123	8.78672	5.56108
TRINITY_DN11214_c0_g1_i1_7	1.81212	0.521113		0.152924	0.063546		0.375055	0.446558		0.676349	0.750846		0.586638	0.578838		3.69286	0.203974		1.51735	0.621524		0.671813	0.830371		1.04719	0.979852		3.36967	1.38079	4.35172	0.762417	2.41814	0.614268	1.60627	0.949937	1.0253	0.351858	0	0	1.99907	0.34369	0.359512	1.36447	0.696878	2.11104	1.43646	1.78287	0	0.70324
TRINITY_DN11216_c0_g1_i1_7	0.304284	0.136933		0.577162	0.180455		0.384926	0.00503049	Down	0.432976	0.26575		0.444605	0.120293		0.742739	0.484793		0.140494	3.03575e-16	Down	0.971428	0.982066		2.32954	0.0137159	Up	0.989211	1.96574	3.06757	2.88477	1.17645	13.5015	8.3163	6.89617	1.21762	1.04578	1.04312	1.47016	2.87729	3.33891	1.56175	5.40624	0.691739	1.73015	0.844871	0.94532	9.21078	6.51098
TRINITY_DN11216_c0_g1_i2_3	0.187459	0.0105063	Down	2.50901	2.52393e-06	Up	0.177782	2.98772e-27	Down	2.5273	0.166487		0.748927	0.479992		0.287579	1.00567e-13	Down	0.132769	6.46713e-36	Down	1.0604	0.964239		0.445867	3.65129e-06	Down	4.4198	3.13093	5.79361	5.78121	4.99267	25.1557	53.7979	19.8083	12.211	11.0111	9.42594	11.4661	53.2978	73.3264	72.6444	60.1152	3.23575	2.74893	4.67014	4.5441	24.3904	32.1623
TRINITY_DN11217_c0_g1_i1_4	0.90391	0.970797		4.2909	0.00948438	Up	3.24366	0.134253		1.14966	0.964196		0.722347	0.868905		0.162203	0.00644875	Down	0.311826	0.327219		2.11712	0.818172		2.00612	0.691571		0.439377	1.62622	0.405858	1.80956	0	1.1938	3.57359	3.36669e-26	2.17207	4.28697	4.6998	5.31484	3.00677	0.884839	1.38587	0	0	0.415106	1.67763	1.25785	1.74573	3.12316
TRINITY_DN11218_c0_g1_i1_5	0.0539688	0.353181								0.574102	0.799389								0.00930526	4.71127e-05	Down	5.482	0.205496		10.3449	0.0230035	Up	0	0	0	0	0	0.756502	0.843055	0.442262	0	0	0	0	0	0.187048	0.712321	0.304508	0	0	0	0	0.788162	2.14521
TRINITY_DN11219_c0_g1_i1_8	1.25121	0.857334		0.488881	0.58828		0.372561	0.408759		1.55692	0.720906		1.06139	0.966449		2.11102	0.570891		0.560453	0.346015		2.3632	0.480514		1.65376	0.551184		2.86412	2.1187	1.86831	1.14973	0.284339	1.41047	3.70168	1.14112	1.40521	0	2.35128	0	2.4065	3.20363	3.66859	0.625227	4.56452	1.88146	0.826533	1.37153	1.85109	2.56468
TRINITY_DN11220_c0_g1_i1_1	2.81166	0.488147		0.379175	0.286792		4.24366	0.235068		0.214759	0.402407		1.17464	0.867727		2.98205	0.139749		8.23503	1.53243e-05	Up	0.363587	0.629148		1.73799	0.708666		4.08507	2.90013	2.08806	0.769045	3.30815	0	0.228212	0.2336	1.73986	0	1.28366	0.52833	0.237486	0	0.258428	0.484925	2.73345	4.45168	1.74904	3.20427	0.24435	0.246898
TRINITY_DN11220_c0_g1_i1_3	0.021099	0.311843					0.0223963	0.0571168		1.01558	0.996686								0.0893931	0.379727		0.221017	0.671614		0.231312	0.48005		0	0	0	0	0	0	2.18276	1.90346	0	0	0	0	1.05317	3.00447	0	0.230021	0	0	0	0	0.819607	0
TRINITY_DN11221_c0_g1_i1_2	2.18	0.858721		0.434236	0.740429		14.023	0.370041		0.0558361	0.449378		2.42568	0.620349		5.36698	0.0954542		91.0079	5.38405e-05	Up	0.0513453	0.532604					1.84551	2.87254	0	0	2.39541	0	0	0	0	0.598434	1.29452	0	0	0	0	0	3.41117	1.16154	5.41215	1.73464	0	0
TRINITY_DN11221_c0_g1_i1_3	0.485609	0.540588		0.831548	0.823928		0.872862	0.810696		0.439361	0.429548		0.257514	0.0249862	Down	0.298762	0.00570601	Down	0.392487	0.00360306	Down	0.322095	0.382751		0.779066	0.630343		0.933092	1.04056	2.52239	5.24875	0.414509	1.80956	5.84589	11.2844	1.26276	1.04523	1.41918	3.75887	3.39584	2.9188	1.34258	1.35535	0.496113	0.442344	0.801847	1.00245	1.36557	2.11976
TRINITY_DN11222_c0_g1_i1_3	0.919827	0.941569		3.11555	0.00475252	Up	1.77239	0.255349		1.46805	0.709566		0.889952	0.920047		0.276328	0.00308264	Down	0.935318	0.907012		0.841092	0.894823		0.59685	0.473801		0.647553	1.19114	1.74611	1.50005	3.20006	0.908587	0.960541	0.752369	5.50175	2.43983	4.39783	2.39537	2.14574	0.596382	2.94873	3.13786	1.80495	1.40561	0.408738	1.12378	0.801546	1.84662
TRINITY_DN11223_c0_g1_i1_4	0.0670535	0.503564					0.0230812	0.00304934	Down	3.21003	0.58363								0.0250208	0.181115		2.55335	0.865168		0.81949	0.929888		0	0	0	0	0	1.71036	0	0	0	0	0	0	1.76779	1.36943	1.4276	0.430628	0	0	0	0	0	3.95496
TRINITY_DN11224_c0_g1_i1_3	0.148989	0.411643					0.0273604	0.0650305		0.818036	0.939499								0.0914659	0.34219		0.214681	0.511571		0.278635	0.416781		0.395237	0	0	0.399806	0.368871	0	0.67338	4.07717	0	0	0	0	1.06223	2.62901	0	0.721226	0	0	0	0	0.721206	0
TRINITY_DN11224_c0_g1_i1_6	2.25851	0.457247		0.571074	0.0511015		1.29275	0.602965		0.869696	0.932266		0.886589	0.822172		1.4978	0.220962		2.40631	0.000942842	Up	0.767578	0.878629		0.927337	0.917943		4.63483	3.06631	2.88702	3.00949	5.15872	0.48094	0.797508	0.195075	2.34333	1.95384	1.82872	1.0535	2.41168	0.533245	1.79877	1.11381	2.26017	4.72727	2.75592	2.99259	1.17349	1.49173
TRINITY_DN11225_c0_g1_i1_7	15.4358	0.0461549	Up	0.269588	0.110972		0.657382	0.794279		5.9346	0.53723		0.741015	0.815995		2.66267	0.308031		7.57176	0.0766076					0.258904	0.642176		1.22063	0.801731	2.14715	1.01477	0.172976	0.16558	0	0	0.500086	0.339532	0.177738	0.181249	0	0	1.04014	1.15682	1.75892	0.815549	1.00795	0.337716	0.371519	0
TRINITY_DN11226_c0_g1_i1_6	1.9577	0.23488		0.541077	1.36878e-05		2.87376	6.9842e-07	Up	0.328091	0.0358262	Down	0.954607	0.851895		1.69586	1.13665e-06		2.24651	8.54523e-14	Up	0.790435	0.793808		2.4878	0.000920061	Up	26.0278	24.9067	27.3832	18.536	27.1768	8.73818	10.712	6.09516	11.2624	10.9136	13.6468	12.2069	3.88404	3.90031	2.95291	7.1969	23.5128	23.1941	23.5728	27.2118	11.3339	11.5393
TRINITY_DN11226_c0_g1_i2_1	0.895084	0.766064		1.26572	0.193159		0.973906	0.897951		1.07459	0.86039		1.02098	0.960538		0.77649	0.129976		1.04097	0.78838		0.856191	0.648657		0.835446	0.366226		15.6905	14.527	11.4242	13.4644	15.6634	17.1134	13.5655	17.1386	16.2933	15.1933	18.702	13.8958	14.2578	17.4692	16.76	21.15	12.9831	12.8684	17.8353	15.8834	15.9119	14.4797
TRINITY_DN11227_c0_g1_i1_8	0.0164132	0.254252					0.0076516	4.29225e-07	Down	2.38478	0.609056								0.0119647	1.17751e-05	Down	1.30846	0.921622		0.586208	0.371338		0	0	0	0	0	4.5041	2.90376	0	0	0	0	0	2.47594	2.90759	6.28396	5.03961	0	0	0	0	1.98707	1.52826
TRINITY_DN11229_c0_g1_i1_1	0.0341709	0.405345					0.00292928	0.0309645	Down	12.7918	0.297775								0.0110682	0.0174913	Down	2.98517	0.716814		0.238757	0.518562		0	0	0	0	0	0.761029	0.547351	0	0	0	0	0	0	0	2.44576	15.0903	0	0	0	0	0.460335	0.35181
TRINITY_DN11229_c0_g1_i1_5	1.94414	0.554418		1.81698	0.170033		3.65442	0.0180048	Up	0.857124	0.933142		1.33843	0.670424		0.710086	0.46923		3.86208	0.0103094	Up	0.628732	0.812276		0.770714	0.829043		2.12617	1.72276	1.66562	2.52736	3.5258	0.28132	0.277203	0.574509	2.04013	4.09429	4.61759	2.90018	0.904267	0.326528	1.92158	0.900696	3.1863	1.77374	3.85401	2.66463	0.615746	0.946782
TRINITY_DN1123_c0_g1_i1_1	0.155505	0.265361		1.6349	0.798147		0.192123	0.147996		1.27304	0.904997		1.23812	0.940383		0.721916	0.848479		0.277677	0.0965528		0.70573	0.8579		0.569	0.63046		3.34683e-09	0.0262477	0.450411	0.151151	0.162327	1.92034	2.17041	0.051784	0.0238218	0.543009	0.00670241	0.34168	1.49391	0.062566	0.518309	3.59478	1.71243e-05	0.217388	0.15039	0.473912	0.739425	0.289793
TRINITY_DN1123_c0_g1_i1_7	0.0570319	0.479168					0.0101566	0.00897253	Down	6.12112	0.380836											0.0557847	0.545822		0.00966397	0.0314175	Down	0	0	0	0	0	2.09599	0.26951	0	0	0	0	0	7.71708	5.58989	0	0.583435	0	0	0	0	0	0
TRINITY_DN11230_c0_g1_i1_3	0.227656	0.166147		2.04873	0.53061		0.684772	0.632513		0.634182	0.614459		1.86458	0.668028		0.873101	0.856197		0.696242	0.362211		0.605771	0.429208		1.00481	0.996699		1.39609e-16	0.256193	1.36723	0.273003	1.87753	2.0952	1.87067	2.60263	0.879789	0.625794	0.385218	1.71778	2.16456	2.21829	0.258622	0.844466	1.14367	0.911861	0.515519	1.1564	1.25509	1.82867
TRINITY_DN11230_c0_g1_i1_7	0.0482834	0.454923					0.0206275	0.0560121		2.55347	0.715101								0.0176747	0.0848031		2.56305	0.800365		1.04243	0.988535		0	0	0	0	0	0	1.27517	0.82744	0	0	0	0	3.99506	1.83776	0	0.13954	0	0	0	0	0.151661	5.93264
TRINITY_DN11231_c0_g1_i1_5	0.944337	0.96438		0.500795	0.520842		0.822058	0.894064		0.529301	0.601848		0.975984	0.988515		1.87018	0.556042		0.591705	0.414308		1.51109	0.719768		2.99596	0.304618		1.73245	1.86858	0.697836	0.497504	1.20745	1.19165	2.18522	0.729397	0	0.98786	0.792333	0.269307	0	0.793049	0.837025	1.302	0.456887	2.32935	1.20467	0.970187	2.09694	0.543395
TRINITY_DN11231_c0_g1_i1_6	3.55521	0.168457		0.534615	0.110778		5.65876	0.00993468	Up	0.296969	0.389127		0.406467	0.0368048	Down	0.730307	0.507558		1.78812	0.266921		0.754807	0.878479		2.70177	0.390012		2.57246	1.3343	1.33723	1.90517	1.5308	0.301127	0.120866	0.242397	0.587822	0.976403	0.878667	1.03947	0.317995	0	0.206936	0.128047	0.582458	0.590894	0.784293	1.10648	0.261535	0.332623
TRINITY_DN11232_c0_g1_i1_1	0.806371	0.897799		0.646639	0.631541		8.63976	0.0975205		0.0519894	0.0645596		0.99659	0.998982		1.48403	0.75734		2.67778	0.626602		0.277896	0.673026		5.47539	0.654751		0.816697	5.31594	3.74308	1.60267	11.3461	0.733584	0.648747	2.4041	0.798324	1.63137	3.39638	0.890172	0	0.823455	0	0	8.22631	0.000242379	1.54112	1.96791	4.74182	0
TRINITY_DN11232_c0_g1_i1_3	0.169489	0.0530286		0.75593	0.514688		0.214217	9.71594e-15	Down	0.569944	0.591491		0.311348	0.000572456	Down	0.397619	2.02692e-05	Down	0.104653	2.52563e-60	Down	0.508218	0.582038		0.941285	0.800507		5.8031	8.63403	14.6894	17.9848	3.48322	53.8275	81.2708	132.655	7.8798	6.38114	7.00559	11.6088	39.5064	48.269	31.3091	42.4323	3.27726	5.03483	3.71847	3.61338	41.5909	37.9735
TRINITY_DN11234_c0_g1_i1_4	0.510782	0.792371		0.0668962	0.436749		0.0184152	0.121789		1.77677	0.830896		1.2744	0.956324		18.542	0.355144		0.286756	0.270648		2.32083	0.593417		1.3019	0.8952		0	0	1.52521	0.84016	0	0.689752	1.41419	2.13108	0	0	0	0	2.81108	0	0	5.82813	0.782197	2.37028	0	0	3.7458	4.57515
TRINITY_DN11235_c0_g1_i1_3	0.149871	0.0925412		1.10029	0.913234		0.690049	0.466202		0.227088	0.138279		0.148438	3.02465e-05	Down	0.129967	7.90023e-09	Down	0.0738981	5.66734e-108	Down	0.305474	0.397178		1.42241	0.392958		8.45777	18.0611	47.2638	63.2903	4.78156	141.968	280.366	458.177	19.0033	21.0088	23.3205	74.9593	75.093	74.0987	20.9929	41.3184	4.48761	6.56906	5.36921	5.37528	73.6176	89.3321
TRINITY_DN11239_c0_g1_i1_1	0.211357	0.723875		9.93645	0.204866		1.95731	0.695946		0.881652	0.980009		19.9317	0.0432269	Up	1.93942	0.58882		19.2523	0.025911	Up	0.19822	0.763559		0.213871	0.667817		5.25951e-56	0.582654	0	2.79376e-26	2.79812	5.48849e-61	0	0	0.582548	2.38167	1.89648	2.81506e-26	0.549056	0	0	2.25542	2.88509	6.95087	0.592022	0.581055	0	0.593487
TRINITY_DN11241_c0_g1_i1_3	0.732278	0.794103		0.0228435	0.00136745	Down				0.041566	0.0121667	Down	0.354642	0.360302		15.0141	0.227268		0.393843	0.273516		0.668372	0.789315		17.1339	0.0388797	Up	0.818751	0.455706	1.36764	1.4967	0.316437	1.35563	2.8582	0.937016	0	0	0	0	0.163285	0	0	0.161642	0.462729	0.622742	0	0.473981	0.678925	0.342181
TRINITY_DN11244_c0_g1_i1_6	1.04429	0.950382		1.19045	0.585286		2.2313	0.00774291	Up	0.505118	0.189664		1.64896	0.160791		1.33592	0.323307		2.8361	0.000816804	Up	0.582659	0.447579		1.22509	0.728514		8.10471	9.29304	5.28475	6.48011	11.953	5.608	6.02032	5.76729	9.27394	8.31989	8.42178	5.92508	3.99051	5.23677	3.04917	2.52223	10.9854	18.9912	10.6665	10.1662	3.63719	2.9297
TRINITY_DN11247_c0_g1_i1_1	0.0210668	3.34692e-05	Down	6.98135	7.90518e-05	Up	0.304593	0.00187518	Down	0.462129	0.513366		0.251865	0.289966		0.0345326	1.13295e-06	Down	0.00624292	4.36377e-20	Down	0.860239	0.937983		1.93641	0.0370531		0.374941	0.164099	0.859189	0.932672	0.303064	30.2011	37.415	41.7162	4.24325	2.66252	1.57971	6.58052	8.82272	10.7416	9.90714	23.7929	0.0275409	0	0.139756	0.475372	22.8985	27.1073
TRINITY_DN11247_c0_g1_i1_4	1.37982	0.596679		11.231	6.74817e-23	Up	1.5725	0.190657		9.16039	2.28943e-06	Up	1.29404	0.613238		0.11078	8.58661e-18	Down	1.05323	0.885201		1.64541	0.511436		0.189613	3.58906e-06	Down	4.24816	4.92615	7.59051	3.78961	5.49606	6.02171	2.62061	1.65463	71.8976	52.0666	59.4764	29.4572	23.4115	20.8913	55.8137	42.2868	4.89855	4.73974	10.6517	7.79981	3.67787	7.30637
TRINITY_DN11247_c0_g1_i1_6	5.8829	0.243795		0.0830027	0.000618355	Down	0.581632	0.693106		0.717831	0.894991		0.244126	0.00117062	Down	2.83803	0.354603		48.1635	0.000809183	Up	0.0272922	0.452896		0.0398222	0.0852208		5.78611	7.29743	3.76547	4.20795	3.44516	0	0	0.439865	0	0.49054	1.06376	0	1.37511	0.465277	0.487817	0.479654	1.94649	0.968302	1.49146	0.992315	0	0
TRINITY_DN11248_c0_g1_i1_3	0.0336323	0.402823								0.194695	0.480923								0.0475631	0.266286		0.663504	0.929541		3.57787	0.582725		0	0	0	0	0	0	2.18154	0.663316	0	0	0	0	0.121753	0.27068	0	0.119711	0	0	0	0	1.34006	0
TRINITY_DN11248_c0_g1_i1_4	0.632464	0.901609		1.59821	0.864645		0.723604	0.892399		1.32404	0.941044		1.05857	0.990583		0.627951	0.853292		0.642107	0.835402		1.02413	0.995667		0.815208	0.952933		0.744765	0.9295	3.23253e-32	0	2.80777e-10	1.88459	3.69876e-25	0.636383	0	0.720285	0	1.49595	2.69473	0	0.738427	4.70014e-21	1.13377	3.81085e-19	5.76938e-09	0.702475	2.04223	0.711684
TRINITY_DN11248_c1_g1_i1_3	0.0405638	0.429873								0.0717347	0.40435								0.0545755	0.288305		0.696914	0.938343		10.299	0.48762		0	0	0	0	0	0	1.73244	0.829494	0	0	0	0	0.000414204	0	0	0.134888	0	0	0	0	0.839805	0
TRINITY_DN11249_c0_g1_i1_8	0.601873	0.821016		3.53865	0.0658212		4.51943	0.0607879		0.406196	0.674818		5.1342	0.0585648		1.39593	0.566949		23.1947	0.00259567	Up	0.123543	0.521076		0.312823	0.694092		0.899908	0.850706	1.61584e-19	0.461892	3.38594	0.667156	0.219302	0	2.16538	1.54036	1.47361	2.14279	0.228587	1.05126	0.256518	0	3.91687	0.897068	3.56792	3.74559	0	0.482905
TRINITY_DN1125_c0_g1_i1_4	0.0177001	0.0822696					0.0143373	0.000450666	Down	1.355	0.853073								0.00572134	5.78728e-08	Down	2.92806	0.435497		2.25771	0.281594		0	0	0	0	0	1.73009	1.05379	0.750784	0	0	0	0	2.53815	0.661997	0.331617	1.1979	0	0	0	0	5.06582	1.77675
TRINITY_DN1125_c0_g1_i1_8	0.0877357	0.543954					0.0215888	0.0492506	Down	4.54864	0.470126								0.0477046	0.193537		1.77135	0.868598		0.434622	0.665244		0	0	0	0	0	0.966811	0.431515	0	0	0	0	0	0.594711	1.62286	4.08316	6.32198e-08	0	0	0	0	1.03478e-28	0.32277
TRINITY_DN11252_c0_g1_i1_6	1.4483	0.901584		0.212639	0.576425		1.52349	0.899886		0.195523	0.518771		0.541286	0.86578		2.43566	0.756453		0.881059	0.953156		0.883245	0.973573		4.94844	0.630239		0	5.99531	4.59539	0	0.967899	3.44714	3.25929	0	0	0	2.08579	0	0	0	1.43365	0	3.0467	0	0	2.87493	4.7416	0
TRINITY_DN11255_c0_g1_i1_7	0.494213	0.735857		2.82157	0.252506		0.502451	0.062442		2.65727	0.417793		0.189193	0.441659		0.0648435	0.00124578	Down	0.0708165	0.0060965	Down	1.35376	0.879147		0.540669	0.282832		0	1.19072	0.803976	3.8157	0	6.42381	2.72324	3.03697	3.39408	4.25321	2.75678	4.92834	14.2866	6.12257	3.81966	8.57253	0.120541	0	0	1.1038	1.88754	3.42725
TRINITY_DN11255_c0_g2_i1_7	0.571445	0.67405		2.43361	0.328767		0.576634	0.42326		2.28609	0.395229		0.20859	0.109944		0.0830634	6.59075e-06	Down	0.0949605	5.12005e-10	Down	1.28366	0.845576		0.596502	0.461619		0.231922	1.06146	1.24792	5.72008	0.848097	6.95416	1.62482	5.39838	1.08536	5.71586	2.96206	8.77472	20.4206	6.56869	2.14507	5.68988	0.214849	0.639111	0.439072	0.641997	3.1351	5.16751
TRINITY_DN11256_c0_g1_i1_3	0.52595	0.242811		0.790051	0.0130617		0.444068	5.80692e-07	Down	0.883474	0.864887		0.837095	0.226383		1.02051	0.899418		0.408461	2.42904e-12	Down	1.0719	0.939215		1.28248	0.272663		38.4498	42.6691	42.9395	39.527	29.1453	122.053	86.4341	80.4263	32.1924	28.658	31.0823	26.9868	61.128	89.1627	64.1706	65.4036	37.4131	37.4934	30.5972	39.0703	100.972	86.3703
TRINITY_DN11257_c0_g1_i1_4	2.3039	0.534806		4.46045	0.00835789	Up	3.45548	0.0835113		2.70604	0.501658		0.851493	0.94043		0.182841	0.0200454	Down	4.35042	0.431349		0.441129	0.844102		0.180282	0.374576		1.82123	1.25913	0.411572	0.460103	0.422178	0.40229	0	0.829832	2.20295	3.91116	3.23241	6.80466	3.48976	0.445396	0.469281	0.447033	1.2866	0.427767	1.76553	0	0	0
TRINITY_DN11258_c0_g1_i1_5	0.267297	0.0532584		0.866821	0.836429		0.333162	0.00680749	Down	0.6591	0.58432		0.814773	0.795391		0.903282	0.853675		0.183008	4.41821e-13	Down	1.19274	0.861353		1.88434	0.0898994		1.78975	1.46987	4.57154	2.0426	2.37813	11.0048	13.6236	9.9014	2.39739	1.49674	0.970727	2.98936	7.14253	6.97834	2.65891	8.26055	2.43276	1.8803	1.63446	2.55139	15.2249	12.2695
TRINITY_DN11260_c0_g1_i1_4	3.6096	0.529933		2.5995	0.47521		1.17819	0.876991		6.97083	0.109032		1.97425	0.563788		0.728568	0.757346		0.798291	0.668646		8.24382	0.156445		1.22647	0.819244		2.01425	2.49835	1.20004	0	1.20567	0.565336	3.71877e-51	0	3.10241	5.05665	5.44382	0	6.58939	1.95686	1.99074	1.8717	1.9142	3.85974	1.83943	4.46701	3.5844	6.93053
TRINITY_DN11260_c0_g1_i1_6	3.93153	0.526378		0.0659114	0.0253321	Down				0.0390806	0.381288		0.467857	0.605404		6.8603	0.282309		46.1196	0.0467451	Up	0.0359416	0.483364					2.11695	7.28359	0.646799	2.09117	3.43957	0	0	0	0	0.690542	0	0	0	0	0	0	2.62725	2.02206	1.37703	0	0	0
TRINITY_DN11260_c0_g1_i1_8	1.55349	0.846097		0.867955	0.954123		0.193303	0.123056		6.01992	0.0651009		0.611084	0.833983		0.675785	0.84497		0.380449	0.407184		2.29483	0.730611		0.385124	0.386123		2.0874	0.439157	0.000175843	0.471999	1.2891	1.17838e-26	0.42445	0.422957	3.08647e-16	3.1082e-25	1.88382	0.49419	2.55991	1.71974	1.78187	7.24271	0.498316	0.553868	4.36107e-23	0.870253	3.0627	0.904181
TRINITY_DN11261_c0_g1_i1_6	3.06809	0.119086		0.55698	2.60316e-07		4.70063	1.10442e-49	Up	0.319933	0.103612		0.880202	0.509194		1.52041	0.000428929		5.93659	2.07607e-51	Up	0.426208	0.409507		1.39303	0.0942736		40.794	47.0937	53.9752	45.4353	44.2843	8.08423	7.75804	5.96449	22.6086	24.2327	22.6029	26.2594	5.72432	4.73861	5.25122	5.89288	46.3975	37.669	45.5454	44.2326	8.5025	6.64949
TRINITY_DN11263_c0_g1_i1_4	0.0450519	0.445024					0.0369608	0.106688		1.32682	0.921023								0.0399409	0.240166		1.05606	0.991294		0.828902	0.947219		0	0	0	0	0	0	1.51259	1.16942	0	0	0	0	1.80349	1.16508	0	0.807707	0	0	0	0	3.1359	0
TRINITY_DN11263_c0_g1_i1_6	0.98639	0.992191		0.338365	0.141857		1.23689	0.89403		0.249469	0.388926		0.778826	0.858726		2.23021	0.364909		1.04428	0.96808		0.715142	0.876052		3.13751	0.591721		2.04441	1.26359	0.415048	1.15056	2.10593	0.832605	2.17527	0.214651	0.659554	0.435519	0.226715	0.233197	0	0.237534	0.949621	0	1.47147	0.637378	1.70134	0.217907	1.14372	0
TRINITY_DN11269_c0_g1_i1_1	0.140878	0.561485					0.274468	0.680535		0.48495	0.8674		5.35497	0.543313		4.76933	0.43705		5.96767	0.327566		0.11888	0.61675		0.234121	0.716093		0	1.08243e-10	1.30954e-33	0.557605	3.2135	1.01	0	0	2.22743e-19	2.79195e-16	0.578529	1.64421e-28	0	0	0	2.29138	0.990706	1.53391	0.534199	1.10061e-25	0.56962	0
TRINITY_DN11269_c0_g1_i1_6	0.55029	0.380254		0.428019	0.0950966		0.502164	0.178001		0.434548	0.146449		1.52088	0.568005		3.42452	0.00402076	Up	1.95967	0.118655		0.415925	0.180281		1.0106	0.990197		2.95907	1.39263	0.898623	1.48132	3.49175	4.49796	3.35397	1.49553	0.767614	0.778111	0.485443	0.661022	0.730102	1.18814	2.20308	1.34961	4.13698	1.68478	1.71659	3.07972	1.96043	1.3869
TRINITY_DN1127_c0_g1_i1_1	1.30412	0.64679		0.0604026	0.00014362	Down	0.370495	0.562515		0.196007	0.0443607	Down	1.26854	0.796334		20.2776	0.000285679	Up	3.82756	0.0882841		0.422576	0.499818		2.20152	0.632957		1.60816	1.2363	1.66327	0.753568	1.18992	1.28239	1.13298	0.589355	0.0391979	0.231799	7.61654e-72	1.1538e-59	1.42778e-69	0.183426	0.137945	0.505115	3.12203	1.42674	0.543814	1.84936	0.740314	0.710041
TRINITY_DN1127_c0_g1_i1_3	1.89402	0.65928		1.51289	0.816396		2.58007	0.651898		1.01651	0.996202		0.27575	0.44254		0.175658	0.379197		0.200484	0.172277		2.54235	0.596669		2.58413	0.579368		0.573644	0.535165	1.56879	2.88849	1.64777	0.934716	0	0.494167	4.83857	0	0	2.96887	0	0	1.11107	2.17671	0	0	1.09857	0.541894	1.05237	0.559721
TRINITY_DN1127_c0_g1_i1_6	6.82086	0.0489832	Up	0.273881	0.100412		1.16844	0.943663		1.4082	0.931663		0.436381	0.401063		1.53382	0.733117		4.14133	0.163497		0.689552	0.899342		0.523656	0.847422		2.23149	2.20375	1.63327	0.811252	0.613083	0.305571	0	0.157424	0.158585	1.1098	0.165521	0.348326	0	1.39093	0	0	1.45981	1.04287	0.154467	0.464393	0	0.174968
TRINITY_DN11270_c0_g1_i1_1	0.354155	0.806686		0.686016	0.920119		0.228823	0.339568		0.883992	0.971085		2.28126	0.748913		3.21521	0.573003		2.64053	0.391063		0.276006	0.749405		0.311364	0.371075		0	1.17036	0	0.649269	5.83392	0	0	5.52964e-26	0	1.21104	0	0	0.59632	0.623269	0.6555	3.75669	1.16741	1.79803	1.2025	1.31202e-15	6.25286e-07	0.643089
TRINITY_DN11270_c0_g1_i1_3	0.430996	0.380963		4.26101	0.15189		1.43586	0.763244		1.20859	0.898687		0.406103	0.558484		0.0926635	0.0350447	Down	0.447362	0.540408		0.391914	0.55717		0.353316	0.457273		0.645639	0.307156	0.600616	0.661639	0.941988	0.932933	1.26307	2.20785	1.26744	3.50782	4.48282	0	0.668283	0.72393	4.40098	0.677806	0.303352	0.309308	0.313867	0	0.338981	0.35946
TRINITY_DN11271_c0_g1_i1_1	0.793504	0.860931		0.314383	0.0393393	Down	0.961463	0.973059		0.235315	0.243008		1.24837	0.843669		3.82483	0.0460304	Up	0.962994	0.963779		0.975227	0.990459		4.33457	0.204416		1.59209	2.03747	1.48856	0.864261	4.21524	0.59107	3.00691	0.291597	0.554565	0.417906	0.439708	0.298721	0.442306	0	0.819976	0.57626	3.435	0.726317	0.845992	2.70377	5.67308	0.630234
TRINITY_DN11271_c0_g1_i1_7	0.699062	0.319235		1.39825	0.0266599		0.86613	0.412284		1.05829	0.903359		0.876652	0.453686		0.603393	0.000417267		0.523468	1.81567e-09		1.15446	0.748373		1.15116	0.364168		18.6253	17.9193	18.8569	19.1326	18.4946	33.4917	31.3685	26.1612	27.4623	22.8533	18.5482	27.1508	27.3245	29.3336	30.711	29.0147	17.3331	17.5632	15.7967	18.3206	38.2812	34.0522
TRINITY_DN11271_c0_g1_i1_8	3.69235	0.193512		0.354495	0.39315		0.547836	0.726719		2.25727	0.663763		0.845599	0.874876		2.31387	0.514098		4.70967	0.0413867	Up	0.644903	0.858744		0.31073	0.442277		4.51158	5.40078	2.35112	4.70576	1.18731	0	1.76864	1.70044	3.09552	2.5249	0	0	4.03483	0	5.54432	1.19067	7.12806	1.18924	2.45541	4.27437	1.17296	0
TRINITY_DN11271_c1_g1_i1_6	6.189	0.373338		0.0808863	0.138536		0.254814	0.521131		1.68412	0.856359		0.578126	0.834544		6.62961	0.382925		1.24173	0.886074		2.65045	0.736224		1.62306	0.804018		3.20663	1.41351	1.4507	1.54564e-15	0.785107	0.235793	0	6.0566e-22	0.00520454	1.79536e-22	4.60575e-07	0.446347	0.129119	0.811396	1.88208e-14	1.04527	0.11237	1.57168e-09	0.261408	3.40133	0.776384	0
TRINITY_DN11272_c0_g1_i1_4	0.0438138	0.441651								0.370249	0.698182								0.0276056	0.192626		1.48927	0.934335		4.16758	0.520632		0	0	0	0	0	0	1.88888	0.433104	0	0	0	0	0.2214	0.252806	0	0.223822	0	0	0	0	3.37797	0
TRINITY_DN11272_c0_g1_i1_5	2.56911	0.612314		5.90615	0.00315281	Up	0.943201	0.949066		14.7147	0.0337847	Up	1.0214	0.992667		0.165895	0.00223884	Down	3.38782	0.33004					0.0549749	0.0266829	Down	0.439065	0.0838425	0.607183	0.183859	0.264887	0	0	0.298749	1.96241	1.35976	3.30761	1.55376	2.12185	4.81712	1.40578	0.20481	0.344631	0.0904093	0.354508	0.793149	0	0
TRINITY_DN11272_c0_g1_i1_7	3.13655	0.0489832	Up	0.658983	0.00380514		2.17655	8.0174e-08	Up	0.847401	0.85891		0.937579	0.800279		1.36861	0.0646424		3.71727	5.33478e-25	Up	0.748125	0.775986		0.9246	0.710477		36.7494	39.0616	34.4481	31.5	27.4116	9.43936	8.25268	3.72741	23.343	17.263	19.7159	25.729	9.76726	9.77929	10.9848	11.1173	40.7352	31.0834	33.5322	34.5564	11.5496	8.61006
TRINITY_DN11274_c0_g1_i1_3	0.00445261	0.0147921	Down				0.0083848	0.000291587	Down	0.578637	0.798637											0.0173792	0.127414		0.030261	0.0219672	Down	0	0	0	0	0	3.66096	0.361522	12.9476	0	0	0	0	0.376887	0.568507	2.22033	8.06131	0	0	0	0	0.38913	0
TRINITY_DN11274_c0_g1_i1_4	0.0130444	0.0636139					0.0065285	0.0227299	Down	2.16579	0.775358								0.00214593	2.10673e-08	Down	5.71277	0.321358		2.82618	0.535655		0	0	0	0	0	0.473349	3.94557	2.46809	0	0	0	0	6.82207	8.29625	0	0	0	0	0	0	4.62668	12.9875
TRINITY_DN11274_c0_g1_i1_7	1.369	0.763186		0.415506	0.283962		1.43879	0.741552		0.369474	0.336382		0.751667	0.802595		1.75006	0.431039		0.753192	0.519184		1.3603	0.7464		3.80995	0.126406		0.374913	0.865872	1.36061	2.19975	0.535818	1.08015	0.912767	0.899315	0.552005	0.183138	0.759359	0.194981	0.384076	0.414155	0	0.582683	0.869765	0.896671	1.09131	0.907769	1.37161	1.42142
TRINITY_DN11275_c0_g1_i1_7	1.6328	0.72991		0.588334	0.471267		3.07552	0.181916		0.279857	0.422986		1.37362	0.754758		2.2531	0.136785		4.00183	0.0178431	Up	0.539332	0.748613		1.9496	0.615446		1.18658	1.08788	3.0329	4.41667	3.3813	1.77815	1.34084	0.021487	0.851498	1.91785	0.574575	1.79804	0.814719	0	0.292171	0.823225	3.2403	1.38287	5.35819	4.15188	1.39048	1.43668
TRINITY_DN11278_c0_g1_i1_3	0.0846667	0.537951								0.688592	0.925994											0.773575	0.968173					0	0	0	0	0	0	1.66841	1.06402e-22	0	0	0	0	0.415908	0.247634	0	0.604676	0	0	0	0	1.4502	0
TRINITY_DN11279_c0_g1_i1_3	0.728131	0.559001		0.15026	0.000319761	Down	0.223469	0.0213654	Down	0.456083	0.189215		0.817504	0.747066		5.23451	0.00056546	Up	0.634814	0.0290114		0.91762	0.85581		2.06633	0.199416		8.63094	3.74326	6.21229	2.99091	5.96704	7.96184	8.0783	8.23018	1.57916	0.874238	0.164997	0.419349	1.8871	1.53695	2.86577	8.17953	3.84245	6.0601	3.37149	5.23716	7.98805	6.58292
TRINITY_DN11280_c0_g1_i1_3	1.22851	0.84088		0.328408	0.232266		2.01565	0.513863		0.185579	0.0144	Down	0.496182	0.610415		1.46272	0.789612		1.51495	0.696409		0.39486	0.436742		2.19701	0.499909		0.882011	3.57942	2.89839	6.33571	2.33627	2.60813	2.28858	4.25324	0.284361	2.97698	0.616726	0.158298	0.175901	0.911526	0.597669	0.664901	1.93694	0	3.75119	1.75406	1.6691	2.37781
TRINITY_DN11281_c0_g1_i1_1	2.00439	0.703489		0.693413	0.719374		2.31803	0.506602		0.517069	0.809123		0.252441	0.102304		0.353966	0.409654		0.992232	0.996472		0.480966	0.865427		0.970799	0.991948		2.72546	1.55215	2.61923	2.81357	4.1554	0	0	1.08767	1.0952	2.7204	2.34325	0	0.551407	0	0.619222	1.71058	1.02103	1.01404	0	0.52905	0	0
TRINITY_DN11285_c0_g1_i1_1	1.81823	0.819015		0.182668	0.0762979		0.768738	0.936801		0.356329	0.825381		2.05185	0.469634		10.8763	0.0150986	Up	11.5433	0.0163564	Up	0.28934	0.816783		0.782844	0.958319		1.36967	0.540266	0.718083	0.990773	2.27184	0	0	0	0.19217	0.378931	0	0	0	0	0	0.963814	0.363522	4.00479	2.44689	1.11737	0.55807	0
TRINITY_DN11285_c0_g1_i1_2	3.22938	0.630061		0.316245	0.635839		0.263199	0.614194		3.60684	0.670051		0.983486	0.997083		3.02214	0.705887		1.23166	0.924945		2.49821	0.830651		0.717736	0.919696		2.83904	0.436524	1.5734e-07	0.281125	0.09326	0.989715	0.00059369	0.000642207	1.04776	0	3.32594e-21	6.82966e-08	2.60744	1.65512	0	0	4.98871e-06	0.530669	3.28687	0	1.07714	1.91587
TRINITY_DN11286_c0_g1_i1_7	0.0844671	0.537951					0.00753122	8.19673e-05	Down	12.3218	0.133933								0.0254981	0.0741317		3.12223	0.768249		0.276093	0.314843		0	0	0	0	0	0	0	0.654424	0	0	0	0	3.41639	3.48007	1.35982	0.195772	0	0	0	0	1.45594	0
TRINITY_DN11287_c0_g1_i1_1	0.631774	0.677801		1.20217	0.821373		0.225261	0.000138532	Down	3.20074	0.0830719		1.00636	0.996841		0.801156	0.739805		0.189416	1.78142e-06	Down	3.34528	0.160016		1.09892	0.87219		0.883033	0.617911	1.00417	0.222603	0.209112	1.48994	1.90124	0.698113	0.753864	0.735215	0.334604	1.04288	2.96067	2.11661	3.3859	5.49127	0.525876	0.849251	0.429387	1.05754	3.64269	2.32042
TRINITY_DN11288_c1_g1_i1_6	0.466965	0.717894		0.469643	0.752717		0.194166	0.156946		0.997762	0.99919		1.43784	0.919916		2.9334	0.509725		1.10159	0.936589		0.578658	0.715404		0.6197	0.720771		1.18949	0.109745	3.04616e-25	1.54576e-25	1.02074	0.146328	0.694365	0.985661	2.78248e-05	0.115028	0.123483	0.385674	1.39901	1.12821	0.267168	0.121266	0.120435	1.24534	0.558975	8.58105e-08	0.794745	0.128809
TRINITY_DN11289_c0_g1_i1_3	0.0826447	0.468134		12.6526	0.473555		0.485801	0.597136		2.07048	0.630125		23.3353	0.0933871		1.7762	0.702464		1.06131	0.945697		1.8239	0.752605		0.946213	0.970452		0	0	0	0	0	0.526998	0.407685	0.450688	0.422659	0	0	0.92666	0.868668	0.229821	1.19758	0.677533	0.781182	0.814824	1.03357	0.208394	0.651829	0.228191
TRINITY_DN11289_c0_g1_i2_1	0.379712	0.503564		0.580695	0.60637		0.139931	0.00711269	Down	1.4996	0.809456		0.325961	0.639		0.53188	0.789158		0.137256	0.157041		0.890671	0.959505		0.603001	0.485943		1.747	8.21646	6.35314	1.83438	0	22.2918	11.5044	14.5914	3.16885	3.32802	3.45368	0	20.2099	7.68939	6.19193	43.0676	0	0	0	6.58289	8.68065	18.0513
TRINITY_DN11290_c0_g1_i1_1	1.65168	0.636919		0.421521	0.491123		0.636353	0.841037		0.979276	0.994072		1.17259	0.922893		2.70189	0.472703		1.90487	0.558451		0.966351	0.989403		1.00266	0.999346		0.398197	1.13146	1.10768	0.797157	1.41877	0.375811	0.341154	0.186732	0.856907	0.478836	0	0	1.27674	0	8.62722e-25	1.08557	0.188896	2.10848	1.73063	0.307885	4.36051e-05	1.36112
TRINITY_DN11290_c0_g1_i1_4	3.50785	0.212159		1.2932	0.469039		38.6931	2.34421e-10	Up	0.100406	0.0637428		1.05467	0.938053		0.784248	0.496215		16.8306	5.03832e-16	Up	0.203248	0.235833		2.02666	0.595961		22.126	16.3881	11.4411	11.2006	14.8437	1.82186	2.02182	0.62405	20.6397	10.483	19.4126	22.2492	0.130186	0	0.562204	1.32054	24.7971	10.8949	13.9854	17.7498	0.948528	1.80575
TRINITY_DN11290_c0_g1_i1_6	1.35865e+06	3.37368e-07	Up	0.818392	0.964126		66.8718	0.135834					0.610738	0.935112		0.713926	0.931045		3.56811	0.641708		15.6716	0.568223		14.7516	0.45312		12.3738	0	0	0	0	0	0	0	0	8.91157	0	0	0	0	0	0	0	0	7.76496	0	0	2.23868
TRINITY_DN11292_c0_g1_i1_3	0.466968	0.537951		1.84855	0.689293		1.28616	0.863838		0.622801	0.753016		1.77083	0.721145		0.917712	0.949157		1.0056	0.994186		0.786607	0.868565		1.34634	0.834997		0.911153	0.44334	0.655879	0	1.6363	0.395412	1.82836	0.686708	2.10535	0.945248	0.498729	1.71857e-22	1.41011	0.0193043	1.05081	0.498475	0.21921	0.672021	1.15159	1.84517	1.02655	0.511832
TRINITY_DN11293_c0_g1_i1_1	1.7086	0.849791		1.11023	0.941902		3.67158	0.30641		0.436163	0.815375		0.699331	0.842807		0.607668	0.557519		2.45859	0.559487		0.455187	0.889561		1.05923	0.990457		1.55754e-21	0.80227	2.05306	1.29048	2.40006	0.174748	0.00203434	0	1.41409	0.201291	1.71127	0.889282	0.000647613	0	0.103861	1.19007	0.200437	1.32565	0.732428	0.803696	0	0.0343099
TRINITY_DN113_c0_g1_i1_2	40.5387	0.00643771	Up	0.599785	0.606817		0.940012	0.950117		23.5876	0.0165549	Up	0.985135	0.993068		1.57979	0.538234		8.5784	0.0110989	Up	4.48287	0.639143		0.196634	0.231053		2.13089	2.46025	0.618402	0.191036	0.0902324	0.0867689	0.0247672	5.82101e-23	1.65116	0.279179	0.770248	0.270883	0.124002	0.692138	0.71967	1.79499	1.43502	2.37788	0.820367	0.816189	0.0948918	8.2784e-24
TRINITY_DN113_c0_g1_i1_3	0.327487	0.400687		0.344339	0.26674		0.404514	0.278858		0.265581	0.21808		0.171312	0.146561		0.487683	0.528035		0.365253	0.286256		0.15483	0.152561		0.611013	0.668552		0.983489	0.102216	0.297531	1.53073	0.403825	0.459453	5.33583	2.69024	0.320768	0.105997	0.43979	0.114094	1.35091	0.0994164	0.51957	0.500561	0.203169	0.203393	0.103653	0	0.297444	0.814673
TRINITY_DN11300_c0_g1_i1_6	1.09582	0.898993		0.826188	0.562376		1.38204	0.37146		0.591127	0.398118		1.23453	0.601962		1.43844	0.20419		1.31137	0.232829		0.994399	0.995001		1.74287	0.164295		2.46788	2.77879	3.41144	3.73491	5.18152	3.07898	2.49018	1.28081	1.9341	2.98952	2.7042	1.73294	1.37544	2.03891	1.02663	2.82286	3.50704	2.94452	4.14168	5.68299	3.75543	2.72491
TRINITY_DN11300_c0_g1_i1_7	3.05433	0.182041		0.114841	0.0219527	Down	0.147304	0.109285		2.24175	0.472639		0.322436	0.274341		2.65606	0.552216		1.36082	0.80283		0.714308	0.878463		0.339364	0.410625		0.617541	0.763682	1.22944	1.14027	0.295865	0.510507	0.299948	0.200573	0	0.0995976	0	0.320965	0.213984	1.06934	1.17632	0.423712	0.0988921	0.800398	0.0994505	0.301716	0.433196	0
TRINITY_DN11303_c0_g1_i1_7	0.95312	0.980918		0.582131	0.666568		0.269105	0.174024		1.98477	0.636883		0.0359535	0.059937		0.0596478	0.218581		0.0247807	0.00718116	Down	1.39548	0.868756		0.749593	0.819108		0.321461	0.911893	1.47722	0.324232	0	1.44299	1.18229	0.594182	0.618218	0.312254	0.653664	0	3.74426	0.329213	1.00992	1.27483	0	0	0	0	0.955595	0.9942
TRINITY_DN11303_c0_g2_i1_6	0.0564438	0.37524								0.099706	0.348461								0.0430268	0.147399		1.24919	0.937092		13.1814	0.259976		0	0	0	0	0	0.789457	0.418305	1.02456	0	0	0	0	0	2.12371e-23	0	0.222672	0	0	0	0	0.868351	0.933608
TRINITY_DN11305_c0_g1_i1_1	0.0515127	0.465037					0.840645	0.946127		0.489408	0.875687											0.044927	0.511859		0.094583	0.523112		0	0	0	0	2.63475	0	0	0	0.330935	0	0	0.72073	1.02975	0	0	0.348315	0.323625	0.330489	0.332413	0	0	0
TRINITY_DN1131_c0_g1_i1_6	1.71309	0.808002		0.40706	0.633139		0.748774	0.902423		0.826424	0.951343		1.98897	0.679133		4.66625	0.169284		7.36933	0.152987		0.43049	0.841296		0.559788	0.890161		1.345	3.74939	2.75802e-26	0.670368	2.75669	0.562096	0	0.582069	0.938589	1.23634	0	0	0	0	1.8817	1.22748	3.72115	1.26655	0.640364	6.82303	0	0
TRINITY_DN11311_c0_g1_i1_1	0.303896	0.509308		0.58795	0.782845		0.129577	0.12044		1.18191	0.94628		0.833672	0.944047								0.205543	0.48481		0.184357	0.31543		0.460714	0.331602	0.0526092	0	1.92514	0.359709	0.588289	0	0	0.112093	0.237355	0.120972	0.860398	2.22266	0	0.487307	0.218658	0.111508	0.225286	0.225067	0.129603	0
TRINITY_DN11312_c0_g1_i1_6	1.56279	0.627566		1.17392	0.665742		1.02428	0.970102		1.60185	0.691659		0.837503	0.749036		0.688506	0.148491		1.55008	0.303769		0.797844	0.88543		0.524883	0.416		2.3939	3.15062	2.32451	4.27508	5.25183	1.47335	1.39549	0.381414	3.60373	3.00367	3.95959	2.65766	3.9976	0.532033	5.01509	4.24108	1.85713	2.52234	3.08196	3.47028	2.52129	0.6794
TRINITY_DN11312_c0_g1_i2_5	3.28491	0.356038		0.443171	0.00299343	Down	11.5431	3.25784e-13	Up	0.10649	0.0313962	Down	1.29145	0.348811		2.81076	2.4845e-05	Up	25.6288	3.89026e-41	Up	0.150312	0.198325		1.43095	0.547429		75.7578	76.0365	65.2547	44.3862	79.2876	3.21184	4.35079	1.68036	37.8265	32.1815	23.2791	13.7038	2.95665	1.88266	1.04674	4.07418	99.3465	101.178	81.9493	71.1296	3.43952	4.49144
TRINITY_DN11313_c0_g1_i1_1	0.367767	0.67986		0.280313	0.689372					0.0214694	0.103057		7.59642	0.0674797		26.6663	0.000503213	Up	135.208	1.33993e-06	Up	0.0196551	0.239084					0	0	1.31973	0.492289	4.0293	0.389182	0.817777	0	0	0	0.468485	0	0	0	0	0	3.64452	6.74821	2.31321	1.82328	0	0
TRINITY_DN11317_c0_g1_i1_5	0.380404	0.665648		13.7952	0.000487641	Up	5.08916	0.00205889	Up	0.919909	0.963659		5.86245	0.369413		0.418653	0.323673		51.4357	0.0422276	Up	0.0417455	0.398853		0.0474095	0.113892		0.491378	0	0	0.509977	0.950822	0.821855	0	0.872673	3.83732	2.85239	4.02864	1.54496	0.460321	0.46428	0.506319	0.935265	0	0.916755	3.80355	1.42975	0	0
TRINITY_DN11318_c0_g1_i1_2	2.43396	0.605561		0.290102	0.291599		16.7969	0.335165		0.0363728	0.368704		1.40361	0.8666		4.6088	0.338442		94.0719	0.0143022	Up	0.0333518	0.474129					4.44498	1.08279	2.04678	1.15818	3.08431	0.906917	0	0	0	1.05137	1.12233	0	0	0	0	0	2.10074	0	1.0334	9.9176	0	0
TRINITY_DN11318_c0_g1_i1_5	2.35823	0.744186		2.94242	0.0993694		295.118	2.32847e-10	Up	0.0195376	0.264902		2.16079	0.471111		0.704398	0.597819		252.148	1.10248e-07	Up	0.0179708	0.407037					4.90194	5.12673	0.549496	1.24699	5.59976	0	0	0	4.61111	7.52342	13.5693	5.74045	0	0	0	0	9.57744	1.1516	8.72748	6.8927	0	0
TRINITY_DN11318_c0_g1_i1_6	3.53717	0.466907		0.798109	0.870713		0.779433	0.865472		3.12107	0.622113		1.11628	0.953941		1.34498	0.807216		1.79728	0.462361		2.0491	0.777348		0.662447	0.800768		0.670962	2.22236	0.308314	1.03857	0.976671	0	0.297262	0.0149771	0.836901	1.64819e-20	0.815977	1.5026	1.59258	0.322508	0	2.55665	1.61847	0.739091	2.26631	0.317622	0.317826	0.979772
TRINITY_DN11320_c0_g1_i1_3	1.19657	0.941812		4.2488	0.0925234		2.87659	0.362996		1.64539	0.857255		4.60898	0.16554		1.039	0.968185		2.89318	0.262918		1.85935	0.813821		1.20257	0.945181		0.596925	1.72135	0.577454	0	0.572674	1.63679	0.565911	0	6.33665	1.73792	2.46784	1.29684	2.27644	1.84037	0	0	4.0301	4.01753	0.573355	5.75563	3.48586	0
TRINITY_DN11324_c0_g1_i1_2	0.66312	0.864174		0.749496	0.893005		26.6162	0.255821		0.0161128	0.0770263		2.51984	0.44269		3.26509	0.311035		4.80296	0.058847		0.324053	0.646701		20.7331	0.2964		0	1.50118	1.3584	0.88656	5.16944	0.203426	0.698839	0	1.52874e-21	1.09964	1.46537	5.17654e-08	9.47205e-08	0	0	1.19844e-25	3.58459	3.99638	1.39599	0.814668	0.362689	1.14867
TRINITY_DN11326_c0_g1_i1_1	0.128641	0.559688		6.8077	0.202647		1.61915	0.752594		0.483245	0.844491		10.5121	0.0410199	Up	1.4846	0.699795		4.0799	0.18377		0.30539	0.790997		0.688245	0.883214		0.143815	0	0.527327	0	5.37324	0	0	0	1.24846	1.17423	3.87646e-24	1.59876	0.310437	0.171675	2.03543	0	1.62604	0.557285	1.42266	3.524	0.157847	0.0829321
TRINITY_DN11327_c0_g1_i1_1	1.31357	0.916555		0.189148	0.150333					0.390349	0.785033		1.96582	0.435433		10.0071	0.0119673	Up	1.60228	0.513981		1.47646	0.905555		3.803	0.412617		0.528807	1.1644	0.828635	0.360232	2.294	5.36372e-71	0.0653235	0.000272422	0.353732	0.176635	3.64458e-74	7.499e-58	9.45166e-05	0.218184	5.95164e-67	0.76044	1.30627	2.17204	1.86221	0.716985	0.196277	0.549957
TRINITY_DN11328_c0_g1_i3_1	1.80164	0.545649		0.61591	0.717769		0.519745	0.59489		2.01647	0.571708		1.94368	0.288732		3.06852	0.263332		1.10196	0.854957		3.09523	0.352114		1.65094	0.595146		0.599612	0.933822	0.908754	0.39491	0.568841	0.836142	0.0943016	0.240938	1.42762	0.19083	0.0999282	0	0.970319	0.207739	1.70129	0.372941	1.40996	2.29335	1.32263	0.858416	2.19682	0.517256
TRINITY_DN11329_c0_g1_i1_2	0.211386	0.383921		2.80369	0.595238		0.493494	0.450512		1.08633	0.9564		10.1124	0.038358	Up	3.44045	0.119625		2.24513	0.163557		0.90791	0.958544		0.874296	0.902711		0	0.154087	0	0.326544	1.22528	0.660945	0.484629	0.163166	0.307674	0.464339	0	0.493068	0.86268	0.774184	0.482372	0.673872	1.05565	0.776854	2.09683	1.42291	0.712535	0.545355
TRINITY_DN11330_c0_g1_i1_8	0.535813	0.893595		1.54368	0.874047		0.442448	0.627599		1.79634	0.866792		0.044583	0.451042		0.0279771	0.187183		0.0506023	0.275954		0.493295	0.901012		0.290959	0.542766		0	0	0.869392	1.99264	0	5.63112	0.000993607	0	0	1.9	0	2.03876	2.69022	5.36608	0.98597	0	0	0	0	0	1.03697e-21	1.8979
TRINITY_DN11331_c0_g1_i1_6	4.11829	0.510784		0.597988	0.758662		6.01478	0.366471					0.667826	0.871836		1.08355	0.962703		0.810418	0.906179		3.27562	0.770912		9.8004	0.493804		0.388916	1.83411	0	1.59998	0.725742	0.370558	0	0	1.0991	0.747968	0.391454	0	0.382729	0	0	0	1.10833	0.381531	0	1.13323	0.38814	0
TRINITY_DN11332_c0_g1_i1_3	0.2604	0.239209		0.407616	0.30062		1.45636	0.687095		0.0697092	0.00184456	Down	0.294808	0.144394		0.691429	0.713739		0.298381	0.0192949	Down	0.258009	0.279292		3.90045	0.0336639	Up	0.181864	1.13567	1.10958	1.07845	0.228077	1.79893	4.97865	6.08349	0.114967	0.345103	0.120939	0.741198	0.371078	0.136993	0.270447	0.242152	0.173219	0.35121	0.174202	0.466254	1.45308	0.778211
TRINITY_DN11332_c0_g2_i1_3	0.0128389	0.0478157	Down							0.050281	0.118882								0.10264	0.202458		0.46075	0.748365		9.21389	0.33551		0	0	0	0	0	1.4198	3.43024	2.97412	0.409834	0	0	0	0	0	0	0.39599	0	0	0	0.424961	1.98057	0.407241
TRINITY_DN11333_c0_g1_i1_4	0.610853	0.860083		3.01887	0.553433		3.13513	0.487319		0.541321	0.821355		1.43461	0.910565		0.460705	0.598548		0.537187	0.613728		1.59043	0.860245		3.16661	0.571982		1.29393e-24	2.802e-24	0.453347	1.54062	1.88227	0.415971	3.55897e-26	1.1544	1.20203e-08	1.34765	0.510482	3.74957	5.16827e-35	0.453694	1.46178	3.39575e-20	0.457805	1.88132	0.0146868	0.941418	3.15236	1.40375
TRINITY_DN11334_c0_g1_i1_2	0.0217747	0.338834								0.0388191	0.37909											0.021348	0.425302					0	0	0	0	0	3.70094	0	0	0	0	0	0	0	0	0	0.108336	0	0	0	0	0	0
TRINITY_DN11334_c0_g2_i1_2	0.018738	0.316949								0.0202627	0.270686											0.0975252	0.596253					0	0	0	0	0	4.78073	0	0	0	0	0	0	0	0	0	0	0	0	0	0	0.378025	0
TRINITY_DN11336_c0_g1_i1_3	0.495162	0.490029		1.02377	0.988672		0.813895	0.85023		0.575522	0.435397		0.534483	0.673927		0.505192	0.568789		0.821865	0.818536		0.316797	0.208138		0.581548	0.564118		0.483394	4.30821	0.427403	3.95461	5.31138	5.88669	2.94783	5.41231	4.12612	2.646e-62	3.83645	0.994068	4.9686	2.06756	0.890804	3.91053	1.33716	1.33679	0.0716772	2.67802	0.862445	0.439581
TRINITY_DN1134_c0_g1_i1_1	7.75564	0.298655		1.22241	0.885095		0.385476	0.416776		21.3905	0.100564		1.06204	0.979462		0.836596	0.906204		8.29741	0.222335					0.0454142	0.109913		2.01198	0.464247	0.448371	0.498869	0.464863	0	0	0	1.81049	0.926593	1.45295	0	2.64095	0	3.34055	5.35495	0	0.94048	1.43085	1.43986	0	0
TRINITY_DN1134_c0_g1_i1_6	0.755567	0.811134		0.406162	0.227047		0.453522	0.376726		0.633754	0.738353		0.652592	0.682563		1.53871	0.414413		0.416204	0.0062293	Down	1.1536	0.889883		1.9293	0.504598		2.03014	3.43239	0.303617	1.03707	1.56392	1.15696	2.71543	3.56032	0.972452	0.640586	0.663892	0.356348	2.13064	0	2.28026	1.56212	0.93944	1.25141	1.29389	1.26789	2.80592	2.54704
TRINITY_DN1134_c0_g1_i1_7	17.4544	0.0499553	Up	0.225129	0.130046		1.08094	0.918171		3.25835	0.374672		0.135119	0.132775		0.579584	0.574697		3.47976	0.512528		0.642933	0.930376		0.198194	0.355589		0.257034	0.0601527	3.5342	2.50468	0.306187	0	0.0588866	0.0583991	0.370753	0.487653	0.190387	0.260447	0.245526	0.195035	0.333817	0.49505	0.24201	0	0.431354	0.243465	0	0.258895
TRINITY_DN11340_c0_g1_i1_8	0.898221	0.944047		0.775392	0.796621		1.31967	0.799725		0.472827	0.59955		1.61432	0.658205		2.01266	0.183729		1.29568	0.572844		1.07623	0.960258		2.39726	0.431652		1.25626	0.130097	0.882074	1.41256	2.13956	0.800107	0.400886	1.06195	0.796777	0.661661	0.424081	0.728661	0	1.24719	0.466935	0.282855	2.25291	1.35221	0.940044	1.74676	1.72692	1.3274
TRINITY_DN11341_c0_g1_i1_6	2.325	0.744135		0.968729	0.987722		17.1251	0.219571		0.11146	0.59138		0.145242	0.105301		0.145019	0.241182		0.388229	0.426844		0.777212	0.959029		7.38174	0.409946		2.08268	2.28673	0.256419	0.556979	2.5388	0.040712	0	0	3.90122	0.826149	1.65146e-22	2.57361e-05	0.286028	2.05808e-10	1.04379e-24	4.12415e-13	0.26241	0.258992	1.69946e-25	0.26225	0.00033697	0.628784
TRINITY_DN11342_c0_g1_i1_1	2.01313	0.696287		0.42325	0.530953		0.253524	0.279093		3.055	0.523139		2.04537	0.547024		4.66875	0.0347497	Up	1.1813	0.802761		3.41004	0.432109		1.16389	0.929608		1.44569	0	1.3211	1.47928	0.690285	0.34225	1.06793	0	0.364806	0	0.381901	0.788151	0	3.16978	0.408698	2.9745	1.41486	3.51688	1.09556	2.85777	3.00956	0.392002
TRINITY_DN11342_c0_g1_i1_4	0.442464	0.551414		0.478748	0.721227		0.19415	0.167577		1.00304	0.998811		0.815026	0.945275		1.6423	0.808162		0.201239	0.0999557		1.74679	0.697396		1.83025	0.586112		0.291552	0.500038	1.05974e-105	1.3876	1.85346	1.28655	1.83247	0.263019	0	0.26693	0.58013	2.29135e-76	0.318808	1.82639	2.3493	0.560499	0	0.256833	0.268464	1.31911	1.37187	5.72203
TRINITY_DN11345_c0_g1_i1_2	0.642429	0.713604		1.31375	0.80712		0.811153	0.857993		0.959787	0.982753		2.91054	0.307502		2.11654	0.388321		2.37645	0.359195		0.759364	0.90022		0.823771	0.92549		0.246646	0.690228	0.901205	0.249479	0.972126	0.46302	1.62328	0.467366	0.731857	1.21168	0.259858	0.271825	0	1.31996	0.812812	1.26208	0.469044	0.949482	1.92821	3.62034	0	1.29305
TRINITY_DN11345_c0_g1_i1_8	0.239155	0.250437		3.65436	0.190843		0.684721	0.500505		1.21812	0.816527		0.237076	0.630252		0.0629651	0.0119391	Down	0.0675538	0.0122841	Down	0.849541	0.886349		0.738262	0.56674		0	0.353951	0.419922	1.98746	0.925719	3.66938	3.44701	3.80308	1.8055	2.18814	0.772265	4.82983	3.86535	3.30389	4.76264	2.85812	0	0	0.72871	0	1.78733	4.41762
TRINITY_DN11349_c0_g2_i1_4	0.669558	0.842637		2.82383	0.500359		23.9404	0.149059		0.0754088	0.285786		2.82602	0.468019		0.966122	0.980209		0.761393	0.797763		2.48357	0.664726		34.1101	0.187264		0.172148	0	0.328024	0.35251	0.168645	0.699508	0.337806	0.171517	0	1.36407	0.357186	0.366298	0	0	0	0	0.332498	0.839575	1.01537	0.340216	1.30887	1.91586
TRINITY_DN11350_c0_g1_i1_1	1.15115	0.972365		0.348693	0.664608		0.251877	0.222861		1.46626	0.860736		2.29193	0.821865		6.35335	0.379411		7.02697	0.430462		0.353641	0.845862		0.24386	0.457523		2.14263	0.965225	0	0	1.01402	0	1.90921	0	0.497291	0.503437	0	0	0.478274	0.501368	1.55474	1.49492	0	6.78974	0.496238	0	0	1.02922
TRINITY_DN11350_c0_g1_i1_6	5.415	0.248882		0.063168	0.000374366	Down				0.0528278	0.438223		0.866855	0.871464		13.2102	0.00144893	Up	54.099	3.76725e-05	Up	0.0799504	0.561855					1.48789	1.03088	0.724178	0.706445	0.718809	0.108418	0	0	0	0.0968642	0.100412	0	0	0	0	0	1.2396	0.868498	0.466337	1.03768	0	0
TRINITY_DN11353_c0_g1_i1_4	0.494509	0.790541		3.87528	0.205052		0.921277	0.93987		1.82237	0.776176		3.09224	0.312623		0.769898	0.766997		1.21776	0.813493		1.18876	0.962908		0.657702	0.784446		0	0.246641	0.241657	0.787703	1.78233	0	0.963871	0	1.00298	2.49562	0.52515	0.266995	1.2474	0.531003	0.276869	3.33215	0.996978	0.994489	1.00805	1.26039	0	1.57695
TRINITY_DN11355_c0_g1_i1_1	1.00548	0.995796		1.03069	0.955149		1.33997	0.615138		0.693433	0.748709		1.50218	0.136921		1.40133	0.361022		1.81946	0.0273435		0.784107	0.848596		1.19337	0.82603		2.16805	2.01187	2.42444	2.32608	5.68164	1.22596	0.799516	1.77949	1.51726	3.50623	1.47707	1.95641	2.4605	0.382699	2.32666	1.66421	2.60337	4.11299	3.76988	3.77631	1.59318	1.8996
TRINITY_DN11355_c0_g1_i1_7	6.02548	0.193601		0.234976	3.70829e-14	Down	25.4651	2.03156e-17	Up	0.0465122	0.0108343	Down	0.861773	0.754503		3.54685	1.2422e-05	Up	97.335	7.88121e-29	Up	0.0483701	0.0584827		1.05667	0.968414		26.7764	26.746	24.3554	24.839	18.1733	0.310503	0.30252	0.268498	5.73512	7.49252	5.57685	3.38113	0.121763	0.271072	0.133344	0.363964	37.5558	19.9357	16.6787	18.4261	0.578992	0.214402
TRINITY_DN11367_c0_g1_i1_4	0.958617	0.979748		0.674742	0.817893		1.93176	0.769319		0.313373	0.480437		0.749192	0.910778		1.07513	0.978587		0.434742	0.535797		1.65342	0.790894		5.31795	0.299292		0.887084	0.422155	2.81782	0.911476	0.8177	0.805278	3.27167	0.416196	0	2.17695	0.897853	0	0	0.445336	0	1.29581	2.12068	0	1.71566	1.47447e-25	0.235075	5.19874
TRINITY_DN11367_c0_g1_i1_5	0.296078	0.0369448	Down	3.57411	0.000448105	Up	0.530627	0.0739613		1.87425	0.268867		1.22309	0.809844		0.329142	0.000869409	Down	0.235491	1.99676e-06	Down	1.52377	0.557751		0.844334	0.750535		0.401851	0.369041	0.776617	0.513811	0.874671	1.41551	2.69845	1.95862	1.93517	0.935314	1.77153	2.01386	2.28281	2.71158	2.67388	5.90684	0.480136	0.657083	0.879895	0.598551	3.87917	2.11532
TRINITY_DN11368_c0_g1_i1_3	1.47167	0.511506		1.17878	0.73654		1.87661	0.0714176		0.848516	0.821061		0.875585	0.8517		0.717035	0.361724		1.35774	0.459281		0.922538	0.944544		1.14222	0.853475		4.36109	4.70588	2.81964	6.76282	4.3419	2.70257	2.14223	3.98292	7.56297	5.45641	3.73295	3.62514	3.9758	2.05327	2.41506	3.26767	4.31388	3.08935	3.74319	6.21544	4.28721	3.07935
TRINITY_DN11369_c0_g1_i2_3	0.0638233	0.175012		13.8699	0.00459606	Up	0.238724	1.68758e-07	Down	3.6527	0.270505		0.0911731	0.458877		0.00625025	1.76051e-12	Down	0.00879754	3.88088e-09	Down	0.669241	0.845601		0.19541	5.19684e-06	Down	0	0	2.53081	0.453479	0	14.2261	15.5342	16.062	16.246	9.37361	5.93893	7.04985	34.4507	32.8643	52.7257	50.1244	0	0	0.287171	0	5.43011	4.5563
TRINITY_DN11373_c0_g1_i1_1	0.404945	0.834183		1.88266	0.807635		31.1826	0.232073		0.021122	0.277469		8.3937	0.0348541	Up	4.33317	0.136826		162.014	9.37744e-08	Up	0.0194279	0.414983					0	0	1.65524	0.626219	6.22512	0	0	0	1.73061	2.3394	0	0	0	0	0	0	5.02774	7.92866	5.31399	2.32748	0	0
TRINITY_DN11373_c0_g1_i1_3	0.0443657	0.443498					0.0359912	0.123685		1.32652	0.925848								0.0374578	0.231153		1.1085	0.9825		0.886694	0.965898		0	0	0	0	0	0	0.863874	1.14201	0	0	0	0	0.362027	1.95706	0	0.463655	0	0	0	0	1.48963	0
TRINITY_DN11376_c0_g1_i1_2	0.847478	0.889209		0.250682	0.0507517		0.217606	0.024839	Down	0.893535	0.927425		1.6885	0.431625		6.515	0.00138386	Up	1.00604	0.988882		1.3867	0.785855		1.60803	0.362757		0.941374	1.46789	3.05652	1.85801	3.554	3.69631	1.5703	0.339762	0.728851	0	0.556162	0.383401	3.0343	1.9787	0.934964	2.33963	4.85025	3.52361	1.7943	2.8017	4.99136	3.16451
TRINITY_DN11376_c0_g1_i1_3	0.0563659	0.477464								0.161897	0.526713								0.0254869	0.183446		2.07346	0.863239		13.2971	0.303481		0	0	0	0	0	0	0.93485	0.397308	0	0	0	0	4.3656e-12	0.1198	0	0.100592	0	0	0	0	2.11363	0
TRINITY_DN11376_c0_g1_i1_8	0.0315775	0.394341					0.0190201	0.0538902		1.79466	0.853123								0.0386899	0.141707		0.767296	0.949628		0.45883	0.701872		0	0	0	0	0	0	3.15067	0.181386	0	0	0	0	0.96062	4.59555	0	0.208275	0	0	0	0	0.39895	0.612959
TRINITY_DN11376_c0_g2_i1_3	0.0569126	0.478886								0.596835	0.866566								0.0423555	0.248447		1.25967	0.970262		2.20769	0.815694		0	0	0	0	0	0	1.57491	0.454947	0	0	0	0	0.162621	0.929139	0	0.155853	0	0	0	0	2.99793	0
TRINITY_DN11378_c0_g1_i1_1	0.387306	0.310239		0.378275	0.131824		0.0808342	1.8382e-10	Down	1.73645	0.475564		0.486692	0.443362		1.24857	0.802248		0.125393	6.21878e-07	Down	1.50971	0.689229		0.920863	0.880925		0.265105	0.661702	0.807118	1.10831	0.37967	1.58602	2.53697	2.7595	0.38755	0.258634	0.179754	0.135912	1.98341	3.09007	3.69758	4.23871	0.249745	0.598899	0.466149	0.127778	2.95223	1.84139
TRINITY_DN11379_c0_g1_i1_1	1.46254	0.903882		0.185769	0.0529211		1.61113	0.741637		0.143047	0.493876		1.47629	0.703162		7.68738	0.000316687	Up	29.6716	4.21843e-06	Up	0.0637639	0.514102		0.467851	0.767696		1.83354	0.253884	2.03061	0.555789	3.52935	0	2.47566e-35	0	3.75653e-08	0.264362	0.280813	0.287675	0.0877746	0	0.186542	0.268215	1.9689	2.53398	1.2542	1.31973	0.0445241	0
TRINITY_DN11379_c0_g1_i1_6	1.63892	0.630898		0.435899	0.465192		0.662129	0.669868		0.993688	0.995631		0.84443	0.912646		1.86785	0.510997		0.8819	0.800415		1.51566	0.452557		1.62447	0.416837		9.10269	0.567001	2.23015	2.28091	2.48772	2.13521	2.35287	1.84833	3.12055	1.05935	1.6582	0	0.934152	2.79559	3.50783	1.45541	3.67506	1.04114	2.14871	5.73829	4.73177	2.93561
TRINITY_DN11379_c0_g1_i1_8	0.568453	0.503558		0.353157	0.0404954	Down	0.168986	0.000576687	Down	1.12712	0.918961		0.581882	0.451473		1.59702	0.480912		0.296079	0.0053193	Down	1.12387	0.928111		1.04679	0.955257		1.2046	1.8623	3.60703	1.83761	0.743839	6.16661	5.28962	3.08523	1.43427	0.480578	0.497877	0.381878	2.1676	7.51949	2.04617	5.44617	2.0336	1.67679	0.520125	0.927242	5.75019	2.80943
TRINITY_DN1138_c0_g1_i1_2	2.77533	0.326221		0.5292	4.84255e-05		10.3731	5.69012e-25	Up	0.12171	0.0120274	Down	1.19019	0.301911		2.16212	2.0424e-06	Up	20.2691	4.95027e-43	Up	0.150288	0.0973412		1.28036	0.677564		19.6282	18.1021	18.4988	16.0287	22.5947	3.29847	1.30558	1.4803	8.77836	10.4171	6.3925	9.50656	0.832474	0.669062	0.782461	1.33042	20.2943	21.0562	27.0778	22.3268	0.77006	1.16517
TRINITY_DN11381_c0_g1_i1_2	1.08326	0.910184		0.527965	0.145186		0.707121	0.557726		0.752062	0.719702		0.773803	0.624563		1.40966	0.51457		1.28206	0.494448		0.642634	0.533171		0.915122	0.910159		1.88846	2.23164	2.03884	2.46763	2.07209	3.31509	1.84723	1.1929	0.473694	1.32113	1.4726	0.92363	1.31744	2.19728	1.82821	0.765034	1.19792	2.05328	2.29579	1.65081	1.18298	1.21045
[truncated: 109,908 more rows]
[truncated: 25 more columns]

## Sheet: Tab.S8
Tab.S8. Leaf relative water content and root vigor of CK and waterlogging 2 d.
Parameters	Leaf relative water content (%)	Root vigor (mg·g-1·h-1)
CK	92.97	102.17
Waterlogging 2 d	76.5	35.28

## Sheet: Tab.S9
Tab.S9. Pearson correlation ratio between antioxidant enzyme activity and FPKM of related genes.
[truncated: 12 more rows]
